# Supplementary material for: Genome-Wide Characterization of Long Non-Coding RNAs Identifies Candidate Regulatory Networks During Modern Maize Breeding
Source: Plants (Basel). 2026 Jun 8;15(12):1772. doi: 10.3390/plants15121772 (PMC13306248; doi:10.3390/plants15121772)
Supplement: Supplementary file 1 [file plants-15-01772-s001.zip]

Archive with 12 entries (12 files):
- figureS3.pdf
- figureS4.pdf
- Supplementary figure.pdf
- Supplementary Table S1.xlsx
- Supplementary Table S2.xlsx
- Supplementary Table S3.xlsx
- Supplementary Table S4.xlsx
- Supplementary Table S5.xlsx
- Supplementary Table S6.xlsx
- Supplementary Table S7.xlsx
- figureS1.pdf
- figureS2.pdf
