# Supplementary material for: Genome-Wide Characterization of Long Non-Coding RNAs Identifies Candidate Regulatory Networks During Modern Maize Breeding
Source: Plants (Basel). 2026 Jun 8;15(12):1772. doi: 10.3390/plants15121772 (PMC13306248; doi:10.3390/plants15121772)
Supplement: Supplementary file 1 [file plants-15-01772-s001.zip › Supplementary Table S1.xlsx]

## Sheet: Sheet1
Supplementary Table S1. Coordinate-based overlap analysis between identified maize lncRNAs and PLncDB-annotated lncRNAs.
Comparison criterion	Number of overlapping lncRNAs
Exact same Chr/Start/End	27
≥1 bp overlap	5869
≥25% overlap of our lncRNA	4604
≥50% overlap of our lncRNA	4078
≥50% reciprocal overlap	3164
≥50% overlap + same strand	3230
