# Supplementary material for: Genome-Wide Characterization of Long Non-Coding RNAs Identifies Candidate Regulatory Networks During Modern Maize Breeding
Source: Plants (Basel). 2026 Jun 8;15(12):1772. doi: 10.3390/plants15121772 (PMC13306248; doi:10.3390/plants15121772)
Supplement: Supplementary file 1 [file plants-15-01772-s001.zip › Supplementary Table S2.xlsx]

## Sheet: Sheet1
Supplementary Table S2. Differentially expressed lncRNAs identified between earlier and modern maize breeding eras.
ID	CN1960&70	CN1980&90	CN2000&10	log2FC	padj
Zm00001d027045	0.367668	0.602484	0.909674	1.11033	0.00786895
Zm00001d000719	0.0718619	0.127532	0.245203	1.00619	0.00766373
Zm00001d023145	0.36041	0.255543	0.976749	1.22569	0.00739725
Zm00001d008081	0.869732	2.50926	3.77037	1.99681	0.00664434
Zm00001d027038	0.0086273	0.260248	0.340522	2.01983	0.00655447
lncrna.47126	1.81114	1.26462	0.834689	-1.03188	0.00607781
lncrna.22662	1.09714	0.813764	0.43583	-1.15975	0.0057185
lncrna.3484	0.485589	1.46047	0.172167	-1.1054	0.00537366
lncrna.43721	0.313905	0.0849633	0.103765	-1.02239	0.00529207
lncrna.57956	0.464986	0.400652	0.144833	-1.20642	0.00512273
lncrna.11293	0.309428	0.12139	0.0819474	-1.17009	0.00484149
lncrna.16955	0.317244	0.260428	0.0993414	-1.06565	0.00481855
lncrna.34674	0.106272	0.425096	0.350764	1.12783	0.0480283
lncrna.23561	1.72399	2.77431	0.455698	-1.71473	0.0476603
lncrna.53713	0.749307	0.11786	0.308939	-1.0544	0.0475286
Zm00001d000636	9.96771	18.9122	0.326175	-4.56215	0.0474728
lncrna.41176	0.753301	1.13703	0.304324	-1.07754	0.00474682
lncrna.22292	2.47183	3.31349	0.896887	-1.36729	0.00473326
lncrna.20262	0.243782	0.0100773	0.0618313	-1.08701	0.00473052
lncrna.15356	7.77189	5.16945	3.79375	-1.01555	0.00461297
lncrna.35527	0.183481	0.273429	0.55337	1.20465	0.00445561
lncrna.3004	1.19796	1.01532	0.498995	-1.11562	0.00443587
lncrna.24104	0.183623	0.192833	0.0392389	-1.02641	0.00442273
lncrna.8716	0.663122	0.0515866	0.184727	-1.42234	0.0441875
lncrna.59282	0.761806	1.20087	1.68572	1.05107	0.0440741
lncrna.4047	0.463132	0.263754	0.175894	-1.02936	0.04402
lncrna.31665	1.37188	0.608266	0.453755	-1.41034	0.043998
lncrna.20491	0.19048	0.0107928	0.0398313	-1.05475	0.0439333
lncrna.36341	0.498655	0.428124	0.196627	-1.01307	0.0436965
lncrna.26942	0.055316	0.802036	0.281365	1.29596	0.0434026
lncrna.28120	0.900977	0.229929	0.311877	-1.28112	0.0428533
lncrna.42941	0.406565	0.139871	0.0802247	-1.49095	0.0427874
lncrna.42453	0.423027	0.108705	0.0758857	-1.57225	0.0423526
lncrna.36812	0.095092	0.467715	0.310717	1.07399	0.0421751
lncrna.29864	0.559794	0.058045	0.172759	-1.27439	0.0421697
lncrna.9524	0.608812	0.123584	0.14344	-1.54184	0.042086
lncrna.27761	0.473574	0.316057	0.165446	-1.11156	0.0416229
lncrna.15177	0.278291	0.442255	0.0446085	-1.38734	0.0414394
lncrna.8299	0.179656	0.0677101	0.0373745	-1.02554	0.0412787
lncrna.53087	0.573666	0.0333654	0.167771	-1.33104	0.0411898
lncrna.50523	1.74798	4.90467	0.547484	-1.51303	0.0411105
lncrna.29787	0.15706	0.298163	0.0238639	-1.05335	0.0410814
lncrna.59040	0.534305	0.335051	0.210235	-1.03182	0.0410711
lncrna.38229	1.02279	0.391095	0.283578	-1.54949	0.0403128
lncrna.16648	0.452569	0.363152	0.144038	-1.17905	0.0400784
lncrna.17805	0.258597	0.150253	0.0344549	-1.41524	0.0399619
lncrna.22211	0.22107	0.0539095	0.0299298	-1.30515	0.0398901
lncrna.29861	0.658649	0.0868842	0.21073	-1.28777	0.0398726
lncrna.16755	0.352518	0.143215	0.10793	-1.12188	0.0398447
lncrna.52555	1.17141	0.686063	0.511758	-1.0554	0.0398205
lncrna.56889	1.01875	0.880168	0.394832	-1.17687	0.0397867
lncrna.8219	0.160205	0.0518704	0.0293661	-1.00819	0.0397864
Zm00001d000943	0.57656	0.709186	1.34755	1.09732	0.0396347
lncrna.22271	0.0842634	0.303291	0.270974	1.00955	0.0392138
lncrna.20433	0.134548	0.0583399	0.0160693	-1.0149	0.0391543
lncrna.37868	0.327089	0.0321003	0.0509584	-1.50039	0.0391297
lncrna.2041	0.372181	0.24099	0.108394	-1.18003	0.0390607
lncrna.32725	0.611061	0.464545	1.49712	1.16743	0.0389743
lncrna.13098	0.371384	0.0197784	0.0577268	-1.57948	0.0038808
lncrna.57085	0.336052	0.0414045	0.0608646	-1.43865	0.00387916
lncrna.29863	0.353961	0.0298801	0.0806706	-1.32921	0.00387764
lncrna.16180	2.43893	0.709285	1.16653	-1.00334	0.00387524
lncrna.9531	0.230461	0.030394	0.0268389	-1.38148	0.0038741
lncrna.57064	0.484326	0.0776952	0.0762536	-1.72912	0.00385788
lncrna.53086	0.82369	0.0426514	0.202467	-1.61063	0.00385038
lncrna.44186	0.0594504	0.774278	0.401761	1.65389	0.00384597
lncrna.59280	0.153565	0.243594	0.486689	1.21024	0.00383232
lncrna.39642	0.288254	0.00659022	0.0296043	-1.58289	0.00381978
lncrna.16259	0.282811	0.10182	0.0478913	-1.3721	0.00381136
lncrna.45522	0.126361	0.00633729	0.0128338	-1.00443	0.00380489
lncrna.31763	0.298876	0	0.0861998	-1.09909	0.00378645
lncrna.9765	0.232303	0.316489	0.59492	1.06435	0.00378426
lncrna.20935	0.0177106	0.00373731	0.140126	1.02855	0.00378165
lncrna.1509	0.542907	0.374439	0.179292	-1.20284	0.00377539
lncrna.1798	0.167859	0.231074	0.442183	1.01731	0.00377086
lncrna.17014	0.505068	0.184221	0.141732	-1.32369	0.00375151
lncrna.24738	0.286052	0.0424219	0.0258665	-1.6169	0.00375114
lncrna.9939	0.28751	0.00216467	0.0265379	-1.61466	0.00374744
lncrna.3712	0.216521	0.0444534	0.0256081	-1.33337	0.0373558
lncrna.45691	0.133654	0	0.0114592	-1.06786	0.0372527
lncrna.41473	0.239704	0.176189	0.62748	1.09863	0.037245
lncrna.4908	0.381529	0.248578	0.109598	-1.2	0.0371548
lncrna.6232	1.73017	0.399804	0.167242	-2.77576	0.0370729
lncrna.23729	0.443222	0.150487	0.143682	-1.15654	0.0370616
lncrna.35962	0.402513	0.260629	0.122946	-1.17247	0.0369816
lncrna.27082	1.49679	3.84758	5.47655	1.80419	0.0368908
lncrna.56420	0.193384	0.00165754	0.0147382	-1.35444	0.0366513
lncrna.3167	0.232404	0.250262	0.0422178	-1.22483	0.0366505
lncrna.38687	0.171748	0.208734	0.0210788	-1.16632	0.0364555
lncrna.36608	0.198298	0.00734618	0.0300971	-1.19716	0.0363928
lncrna.27521	0.420873	0.502582	0.062411	-1.68128	0.0362924
lncrna.44795	0.278943	0.0409775	0.0457446	-1.37854	0.0361231
lncrna.13656	0.0809287	0.0867647	1.10726	2.73825	0.0359906
lncrna.38708	0.00923524	0.00347743	0.13759	1.12104	0.0358873
lncrna.12205	0.0706643	0.218139	0.406967	1.57073	0.0358852
lncrna.15088	0.276102	0.0669988	0.0161047	-1.6957	0.0357439
lncrna.24377	0.541254	0.134476	0.103714	-1.65435	0.0357225
lncrna.14795	0.391628	0.124262	0.113958	-1.20024	0.0354758
lncrna.31883	0.196859	0.0232751	0.0101254	-1.43063	0.0354198
lncrna.49473	0.595255	0.162416	0.0728851	-2.00773	0.0353905
lncrna.13699	1.68868	3.35065	3.69083	1.08362	0.0353894
lncrna.49307.1	0.333457	0.0548395	0.0171644	-1.88736	0.0353874
lncrna.31132	0.61965	0.251797	0.228207	-1.13269	0.0353694
lncrna.57629	0.236927	0.0052565	0.0117815	-1.59175	0.0353312
lncrna.39553	0.527235	0.83005	0.0406834	-2.15655	0.0352208
lncrna.41361	0.282749	0.0103361	0.0135072	-1.75362	0.0351933
lncrna.27839	0.0325477	0.2522	0.264034	1.45756	0.0350746
lncrna.24770	1.01235	0.543317	0.417292	-1.10456	0.035062
lncrna.36211	0.181363	0.250322	0.0131858	-1.31374	0.0350427
lncrna.43942	0.347176	0.305273	0.0666639	-1.4239	0.0350254
Zm00001d022693	0.206051	0.100503	0.0231371	-1.31351	0.0349804
lncrna.34511	0.0156742	0.00904457	0.178747	1.26889	0.0349412
lncrna.6397	0.160361	0.17219	0.00628614	-1.29256	0.0347915
lncrna.7818	0.190626	0.0126266	0.00731221	-1.43735	0.0347488
lncrna.23901	0.136835	0.00413841	0.00830143	-1.12883	0.0347318
lncrna.37554	2.05747	0.71599	0.554248	-1.72143	0.0347034
lncrna.17312	0.397954	0.230351	0.0776156	-1.48726	0.0346389
lncrna.37352	0.287369	0.132045	0.0721402	-1.17012	0.0345797
lncrna.59112	0.160117	0.0677902	0.0136608	-1.19443	0.0345793
lncrna.27999	0.038902	0.0365029	0.220005	1.20403	0.0344644
lncrna.30264	0.121299	0.0545546	0.00389477	-1.09088	0.0344335
lncrna.38196	0.134672	0.0108161	0.0133314	-1.0501	0.0343727
lncrna.8281	0.160468	0.00126094	0.00490526	-1.31202	0.0343564
lncrna.20385	0.25559	0.00353442	0.0190945	-1.57811	0.0343277
lncrna.33660	0.279668	0.0179727	0.0116343	-1.76596	0.0342417
lncrna.580	0.215466	0.331856	0.0445263	-1.12615	0.0342109
lncrna.52707.1	0.152855	0.313199	0.409955	1.01206	0.0341718
lncrna.51602	0.137737	0	0.00365611	-1.19756	0.0341558
lncrna.943	0.806572	0.20493	0.247392	-1.38386	0.0341112
lncrna.2356	0.356269	0.0126115	0.00896407	-2.06603	0.0340872
lncrna.14577	0.0644292	0.0367782	0.360384	1.48537	0.0340382
lncrna.11165	0.202796	0.0744647	0.0466404	-1.04606	0.0340252
lncrna.10876	0.114442	0.726355	0.398481	1.21695	0.0340137
lncrna.7419	0.318609	0.0889021	0.00736601	-1.96307	0.0339804
lncrna.54372	0.168321	0.0385077	0.00362486	-1.37259	0.0339082
lncrna.24381	4.29697	2.00944	1.78589	-1.22126	0.0338961
lncrna.52725	0.043805	0.138821	0.211607	1.11561	0.0338859
lncrna.52960	0.00633108	0.114232	0.175541	1.3737	0.0338743
lncrna.45692	0.232171	0.00113182	0.00482295	-1.66397	0.0338708
lncrna.28253	0.359524	0.106514	0.0102819	-2.05894	0.0338394
lncrna.30273	0.31458	0.0107338	0.0535059	-1.43336	0.0338181
lncrna.54804	0.00327549	0.0253517	0.122191	1.1053	0.0337917
lncrna.9622	0.00369849	0.680251	0.142744	1.22704	0.0337468
lncrna.21324	0.00950857	0	0.230719	1.59456	0.0337242
lncrna.14235	0.253815	0.266041	0.00851849	-1.70505	0.0337111
lncrna.18560	0.823932	3.4046	1.80991	1.04765	0.0336961
lncrna.14026	0.164111	0.216218	0.00965557	-1.26817	0.0336809
lncrna.20139	0.368869	1.08464	0.00620598	-2.14232	0.0336774
lncrna.25006	0.814838	0.524054	0.212607	-1.54917	0.0335609
lncrna.57485	0.00448579	0.742383	0.205327	1.54705	0.0335443
lncrna.11856	0.339457	0.0189749	0.0436287	-1.61338	0.033541
lncrna.42868	0.00276362	0.00276879	0.130888	1.16786	0.0335079
lncrna.45495	0.272223	0.15013	0.0642985	-1.17985	0.0334284
lncrna.10426	0.179462	0.0811578	0.00382281	-1.42853	0.0334095
lncrna.36984	0.293718	0.0149646	0.00327946	-1.93061	0.0334028
lncrna.57344	0.14099	0.233923	0.00805216	-1.15725	0.0333895
lncrna.36003	0.167028	0.212261	0.00559418	-1.33846	0.033379
lncrna.55943	0.169225	0.00330404	0.00922018	-1.30157	0.0333509
lncrna.12629	0.440612	0.172335	0.0908489	-1.50216	0.0333339
lncrna.28518	0.317378	0.78437	0.00300786	-2.0186	0.0333214
lncrna.27426	0.113603	0	0.00100176	-1.08055	0.0332898
lncrna.36590	0.138969	0.0754813	0.0105761	-1.11178	0.0332422
lncrna.26970	0.0405347	0.351474	0.219128	1.18321	0.0331404
lncrna.50202	0.308556	0.28803	0.101818	-1.01748	0.0331338
lncrna.1817	0.131439	0.0113439	0.00298465	-1.16821	0.0331228
lncrna.36407	0.147192	0.325135	0.00756092	-1.20048	0.00330186
lncrna.55551	0.203362	0.0045384	0.00251492	-1.56521	0.00330039
lncrna.21414	2.77755	2.35856	0.00410102	-4.78879	0.00329394
lncrna.15156	0.160634	0.0226604	0.0144293	-1.18757	0.00329338
lncrna.29626	0.117191	0.00420638	0.00457363	-1.05444	0.00329162
lncrna.10240	0.174112	0.0675022	0	-1.45476	0.00328695
lncrna.10918	0.143139	0	0	-1.28178	0.00328695
lncrna.11047	0.114775	0	0	-1.10282	0.00328695
lncrna.11106	0.174463	0.0896871	0	-1.45661	0.00328695
lncrna.14278	0.118402	0.175153	0	-1.12698	0.00328695
lncrna.14599	0.105671	0.0304026	0	-1.04034	0.00328695
lncrna.14805	0.124088	0	0	-1.16407	0.00328695
lncrna.15493	0.208357	0.206009	0	-1.6246	0.00328695
lncrna.1608	0.236622	0.0102449	0	-1.75113	0.00328695
lncrna.16781	0.113791	0	0	-1.0962	0.00328695
lncrna.16827	0.19303	0.181227	0	-1.55105	0.00328695
lncrna.19469	0.277706	0.342852	0	-1.91726	0.00328695
lncrna.20715	0.179549	0.00375306	0	-1.4831	0.00328695
lncrna.21382	0.259917	0.157098	0	-1.84767	0.0132869
lncrna.21547	0.137261	0.0437574	0	-1.24647	0.0132869
lncrna.22429	0.130133	0.0142031	0	-1.20247	0.0132869
lncrna.22437	0.116733	0.0144907	0	-1.11592	0.0132869
lncrna.22858	0.144515	0.0296408	0	-1.28992	0.0132869
lncrna.23640	0.104771	0	0	-1.03401	0.0132869
lncrna.25004	0.164225	0.0798475	0	-1.40176	0.0132869
lncrna.25442	0.140363	0.0733484	0	-1.26521	0.0132869
lncrna.25514	0.100653	0	0	-1.00471	0.0132869
lncrna.26227	0.206472	0	0	-1.61576	0.0132869
lncrna.2644	0.101078	0.0579237	0	-1.00776	0.0132869
lncrna.27108	0.123901	0.0595513	0	-1.16286	0.0132869
lncrna.29064	0.107767	0	0	-1.05497	0.0132869
lncrna.29725	0.22267	0.141628	0	-1.69006	0.0132869
lncrna.29766	0.14342	0	0	-1.28345	0.0132869
lncrna.3109	0.116675	0.061298	0	-1.11554	0.0132869
lncrna.31126	0.127203	0.203901	0	-1.18398	0.0132869
lncrna.31405	0.118948	0	0	-1.13059	0.0132869
lncrna.3185	0.191346	0	0	-1.54273	0.0132869
lncrna.32119	0.205654	0.0348593	0	-1.6119	0.0132869
lncrna.3479	0.143449	0.142177	0	-1.28362	0.0132869
lncrna.34871	0.198565	0.0134316	0	-1.57804	0.0132869
lncrna.3525	0.503243	0.213591	0	-2.59274	0.0132869
lncrna.35756	0.112388	0.0315277	0	-1.0867	0.0132869
lncrna.37235	0.203553	0.0291015	0	-1.60195	0.0132869
lncrna.38502	0.101779	0.0064707	0	-1.01278	0.0132869
lncrna.39518	0.189921	0	0	-1.53566	0.0132869
lncrna.39858	0.150484	0.0550417	0	-1.32472	0.0132869
lncrna.40177	0.109282	0	0	-1.06545	0.0132869
lncrna.40333	0.112305	0	0	-1.08614	0.00328695
lncrna.40726	0.181765	0.0745864	0	-1.49449	0.00328695
lncrna.40819	0.158749	0.0891171	0	-1.37155	0.00328695
lncrna.41051	0.119364	0	0	-1.13333	0.00328695
lncrna.41620	0.156376	0	0	-1.35826	0.00328695
lncrna.41787	0.153913	0.0610736	0	-1.34433	0.00328695
lncrna.42814	0.102402	0.0399111	0	-1.01722	0.00328695
lncrna.43944	0.109932	0.0589889	0	-1.06992	0.00328695
lncrna.45331	0.184336	0.212754	0	-1.5076	0.00328695
lncrna.4651	0.194135	0.18075	0	-1.55648	0.00328695
lncrna.47258	0.138114	0.0739035	0	-1.25165	0.00328695
lncrna.47680	0.130088	0.0087503	0	-1.20219	0.00328695
lncrna.47827	0.102933	0.00739022	0	-1.021	0.00328695
lncrna.48181	0.180866	0.00195998	0	-1.48988	0.00328695
lncrna.48947	0.16216	0	0	-1.39045	0.00328695
lncrna.49301	0.154384	0.0598098	0	-1.34701	0.00328695
lncrna.49485	0.334699	0.0196542	0	-2.12002	0.00328695
lncrna.50225	0.13268	0.00944459	0	-1.21834	0.00328695
lncrna.50432	0.171789	0	0	-1.44249	0.00328695
lncrna.50898	0.111271	0.00145404	0	-1.0791	0.00328695
lncrna.51238	0.238193	0.219036	0	-1.75785	0.00328695
lncrna.51537	0.144096	0.00292907	0	-1.28745	0.00328695
lncrna.52056	0.17242	0.0169355	0	-1.44583	0.00328695
lncrna.52425	0.149615	0.036117	0	-1.3197	0.00328695
lncrna.5279	0.113284	0.0169623	0	-1.09277	0.00328695
lncrna.5359	0.203457	0.226251	0	-1.60149	0.00328695
lncrna.55670	0.181315	0.113312	0	-1.49218	0.00328695
lncrna.56275	0.114334	0	0	-1.09986	0.00328695
lncrna.56282	0.537988	0.00180142	0	-2.67353	0.00328695
lncrna.57010	0.527477	0.754303	0	-2.64956	0.00328695
lncrna.57278	0.106201	0.00861588	0	-1.04405	0.00328695
lncrna.57912	0.215585	0.075511	0	-1.65803	0.00328695
lncrna.5825	0.207251	0.0382247	0	-1.61942	0.0328695
lncrna.58413	0.155087	0.00107341	0	-1.35099	0.0328695
lncrna.59089	7.06237	1.71632	0	-6.16237	0.0328695
lncrna.6812	0.35817	0.44394	0	-2.19588	0.0328695
lncrna.7852	0.137602	0.0744014	0	-1.24855	0.0328695
lncrna.8154	0.107831	0	0	-1.05541	0.0328695
lncrna.8803	0.347105	0.256267	0	-2.16061	0.0328695
lncrna.9014	0.1248	0.0671571	0	-1.16865	0.0328695
lncrna.9467	0.122683	0.0161726	0	-1.15499	0.0328695
lncrna.9624	0.161492	0.0456861	0	-1.38676	0.0328695
lncrna.9915	0.319625	0.234589	0	-2.0691	0.0328695
lncrna.6714	0.324709	0.240198	0.0888882	-1.16894	0.0328325
lncrna.23417	0.00132631	0.201106	0.194199	1.53778	0.0328088
lncrna.44627	0.00355775	0.112472	0.193898	1.50488	0.0327351
lncrna.381	0.980659	0.00246596	0	-3.43384	0.032727
lncrna.2575	1.01601	0.24751	0	-3.48028	0.0326609
lncrna.53025	0.131216	0.0963361	0.00310989	-1.16506	0.0325578
lncrna.1669	0.402543	0.103697	0.00251871	-2.29336	0.032521
lncrna.11142	0	0.0718435	0.105008	1.03568	0.0324813
lncrna.11556	0	0.0271366	0.118299	1.12631	0.0132481
lncrna.12874	0	0.0839358	0.127279	1.18447	0.0132481
lncrna.14476	0	0	0.107701	1.05451	0.0132481
lncrna.16201	0	0	0.128683	1.19335	0.0132481
lncrna.17724	0	0.0659966	0.103454	1.0247	0.0132481
lncrna.18806	0	2.84268	0.324972	2.08737	0.0132481
lncrna.23140	0	0	0.109661	1.06806	0.0132481
lncrna.23357	0	0	0.219545	1.67602	0.0132481
lncrna.23542	0	0.00384868	0.152644	1.3371	0.0132481
lncrna.25373	0	0.0874431	0.162321	1.39134	0.0132481
lncrna.26598	0	0.107654	0.135733	1.23715	0.0132481
lncrna.30474	0	0.115754	0.101412	1.01015	0.0132481
lncrna.30926	0	0	0.144213	1.28814	0.0132481
lncrna.3180	0	0.0418119	0.102745	1.01967	0.0132481
lncrna.33856	0	0.00941732	0.148006	1.31037	0.0132481
lncrna.35381	0	0.0250308	0.114183	1.09884	0.0132481
lncrna.35651	0	0	0.127562	1.18626	0.0132481
lncrna.36487	0	0.000778741	0.118815	1.12971	0.0132481
lncrna.37452	0	0.443885	1.03851	3.50907	0.0132481
lncrna.3787	0	0	0.215073	1.65568	0.0132481
lncrna.39556	0	0.181013	0.195467	1.563	0.00324813
lncrna.41000	0	0.0924838	0.174795	1.45835	0.00324813
lncrna.41153	0	0.00183929	0.172279	1.44508	0.00324813
lncrna.41921	0	0.0783027	0.141101	1.26964	0.00324813
lncrna.42867	0	0	0.235623	1.74684	0.00324813
lncrna.4891	0	0.248068	0.222434	1.689	0.00324813
lncrna.52320	0	0	0.159725	1.37699	0.00324813
lncrna.5493	0	0	0.111154	1.0783	0.00324813
lncrna.55957	0	0.245591	0.171815	1.44262	0.00324813
lncrna.56053	0	0	0.250416	1.80907	0.00324813
lncrna.56179	0	0.446082	0.687621	2.9775	0.00324813
lncrna.56524	0	0.00943139	0.256438	1.83365	0.00324813
lncrna.56760	0	0.00223639	0.35184	2.17581	0.00324813
lncrna.59245	0	0.132665	0.111591	1.08128	0.00324813
lncrna.6756	0	0.00294298	0.181734	1.49433	0.00324813
lncrna.6887	0	0.00475964	0.102694	1.0193	0.00324813
lncrna.9326	0	0.0220653	0.150079	1.32238	0.00324813
lncrna.9618	0	0.517076	0.261438	1.85375	0.00324813
lncrna.19070	0.147837	0.104799	0	-1.30939	0.00324794
lncrna.39749	0.00358619	35.9272	19.549	7.56748	0.00324495
lncrna.13025	0.338535	0.0862325	0	-2.13269	0.00324272
lncrna.57268	0.147579	0.0616763	0.0234313	-1.00418	0.0132415
lncrna.38197	1.007	0.0136147	0	-3.46858	0.0132408
lncrna.11481	0.935452	0.669186	0.389705	-1.08028	0.0132356
lncrna.37146	0.111747	0.0306421	0.00544406	-1.00586	0.013232
lncrna.9683	0.1072	0	0	-1.05103	0.0132283
lncrna.58957	1.18444	9.24802	5.56553	2.14108	0.0132282
lncrna.13021	0.57572	0.145771	0.179766	-1.27221	0.0132269
lncrna.49898	0.505261	0.00608593	0	-2.59756	0.0132262
lncrna.56722	0.493294	0.0910922	0	-2.56875	0.0132247
lncrna.8226	0.610014	0.152673	0	-2.82785	0.0132207
lncrna.51813	0.360947	0.0499464	0.117338	-1.08466	0.0132206
lncrna.41465	0	0	0.340553	2.13932	0.0132198
lncrna.37027	0.744786	0.000641271	0	-3.07859	0.0132168
lncrna.38409	0.24837	0.140598	0	-1.80062	0.0132158
lncrna.43086	0	0.0700237	0.247902	1.79868	0.0132153
lncrna.12526	0.227633	1.16048	1.01084	1.76149	0.0132138
lncrna.39104	1.23522	0.0292243	0.0182197	-3.49753	0.0132111
lncrna.58891.1	0.00142086	0.286705	0.156233	1.3371	0.0132099
lncrna.8352	0.148971	0.0367346	0	-1.31598	0.0132062
lncrna.16540	0	0.0809651	0.21425	1.65191	0.0132046
lncrna.30780	0.409626	0.171223	0.1173	-1.22975	0.0132026
lncrna.17516	0	0.144723	0.149336	1.31809	0.013197
lncrna.14492	1.14458	0.0538107	2.67249	1.15553	0.0131947
lncrna.9138	0.334945	0.221694	0.0566623	-1.47317	0.0131935
lncrna.36854	0.467081	0.248849	0.100181	-1.50225	0.0131924
lncrna.13681	0.167225	0.000536954	0	-1.41805	0.0131912
lncrna.42372	0.232245	0.182062	0.0136578	-1.54755	0.0131905
lncrna.10965	0.30949	0.00938414	0	-2.03383	0.0131901
lncrna.15544	4.37607	1.50265	1.58103	-1.41289	0.0231894
lncrna.45005	0.00619104	0.36646	0.195654	1.47725	0.023189
lncrna.16067	0.127514	0.319006	0.428191	1.21511	0.0231885
lncrna.39546	0.26878	0.167106	0.00287535	-1.84186	0.0231871
lncrna.50430	0.111083	0.0228589	0	-1.07781	0.0231798
lncrna.45623	0	0.0141616	0.134879	1.23192	0.023175
lncrna.28304	0.229808	0	0	-1.72163	0.0231737
lncrna.44133	0.256468	0.0112508	0	-1.83377	0.0231733
lncrna.31012	0.122209	0.13002	0.363734	1.06138	0.0231695
lncrna.47857	1.38002	0.32982	0.104378	-2.85631	0.0231694
lncrna.15473	0.0255294	0.303901	0.228188	1.3865	0.023169
lncrna.23171	0.435389	0.371107	0.00256714	-2.38402	0.0231681
lncrna.9058	0.131809	0	0.0131512	-1.03468	0.0231603
lncrna.11528	1.05187	1.28546	0.338393	-1.39368	0.0231547
lncrna.43017	0.188428	0.053208	0.0239743	-1.21817	0.0231514
lncrna.23796	0.200187	0.165682	0.565151	1.14782	0.0231487
lncrna.17814	0.00411948	0.0224712	0.259013	1.78579	0.0231476
lncrna.44512	0.126372	0.104193	0	-1.1787	0.0231396
lncrna.51469	0	1.11694	0.133636	1.22426	0.0231377
lncrna.1359	0.125987	0.300383	0	-1.17624	0.0231366
lncrna.36504	1.45127	1.57149	3.04056	1.01758	0.0231291
lncrna.22644	0.317386	0.15816	0.0292633	-1.69107	0.0231216
lncrna.11260	0.222339	0.164974	0.0503088	-1.10065	0.0231208
lncrna.47613	0.578545	0.362446	1.47706	1.21672	0.0231204
lncrna.43498	0	0.102125	0.125573	1.17359	0.023116
lncrna.48777	0.624007	0.485786	0.0803329	-2.00534	0.0231091
lncrna.26259	0.0140593	0.0356042	0.129871	1.01104	0.0230855
lncrna.23302	0.154817	0.101574	0.00247411	-1.3142	0.0230824
lncrna.24054	0.59761	0.0446892	1.45139	1.15307	0.030822
lncrna.3598	4.38923	3.62452	0.178996	-4.00815	0.0308089
lncrna.10693	0.230665	0.715526	0.748982	1.36036	0.0307669
lncrna.50162	0.123497	0.00142298	0	-1.16025	0.0307565
lncrna.4965	0.236895	0.188001	0	-1.7523	0.0307441
lncrna.4399	0.881083	0.533856	0.368975	-1.06487	0.0307409
lncrna.55761	1.12894	1.16236	0.208516	-1.99399	0.0306965
lncrna.23429	0.368534	1.79318	0.953859	1.16946	0.0306899
lncrna.22527	0	0	0.228914	1.71771	0.0306593
lncrna.44498	1.06666	0.755924	0.2613	-1.69112	0.0305941
lncrna.45859	0.124069	0	0	-1.16394	0.0305883
lncrna.8975	0.102099	0.018002	0	-1.01506	0.0305807
lncrna.38054	0.979119	0.753852	0.302663	-1.42221	0.0305807
lncrna.50682	0.00543579	0.0126979	0.141092	1.19322	0.0305225
lncrna.9310	0.536118	0.305603	0.216047	-1.00915	0.030522
lncrna.31576	0.365752	0.092143	0.0942272	-1.26182	0.0305025
lncrna.37981	0.289305	0.0328428	0	-1.9609	0.0304277
lncrna.23497	0.662048	0.186023	0.171379	-1.48957	0.0303887
lncrna.39688	0.301117	0.178594	0.0970717	-1.0253	0.0303876
lncrna.28500	0	0.0721819	0.106039	1.04291	0.0301827
lncrna.15110	3.585	2.2435	1.20685	-1.49557	0.0301714
lncrna.39720	0.168452	0.0933192	0.0338353	-1.0042	0.0300881
lncrna.27919	0.227628	0.109358	0.0577943	-1.05401	0.0300626
lncrna.55804	0.380515	0.049107	0.0377609	-1.80242	0.0300088
lncrna.11985	0.341155	0.0613934	0.0705067	-1.37146	0.0299754
lncrna.28980	1.48129	1.69753	0.502547	-1.39196	0.0299722
lncrna.36858	0.864914	0.35315	0.248796	-1.46802	0.0299299
lncrna.49488	0.420957	0.244439	0.111882	-1.2979	0.0298887
lncrna.23816	0.267284	0	0.0222074	-1.58756	0.0298346
lncrna.54251	0	0.00907082	0.12656	1.17989	0.029824
lncrna.25060	0	0.020575	0.107184	1.05091	0.0298147
lncrna.45497	0.768273	0.313271	0.261167	-1.26548	0.0297662
lncrna.55225	0	0	0.983471	3.43759	0.0297377
lncrna.20957	1.56197	0.784693	0.519659	-1.42335	0.029619
lncrna.59140	0.31761	0.324953	0.0092665	-1.93431	0.029544
lncrna.27614	0.219029	0.134012	0.00768147	-1.56692	0.0295195
lncrna.34669	0.197202	0.220757	0.0434127	-1.05127	0.0295064
lncrna.6902	0.138544	0.0474249	0	-1.25426	0.00294981
lncrna.18898	0.262346	0.0120207	0.0123367	-1.68954	0.00294789
lncrna.37433	0.56106	0.0433659	0.0352415	-2.28924	0.00294682
lncrna.53439	0	0.0721482	0.135294	1.23446	0.00294018
lncrna.25222	0.146647	0.0537547	0.0229528	-1.00435	0.00293809
lncrna.10420	0.198026	0.0653787	0.0120743	-1.41098	0.00293556
lncrna.52810	0.206321	0.00238114	0	-1.61505	0.00293489
lncrna.7650	0.00901728	0.00336306	0.170711	1.3122	0.00292676
lncrna.59275	0.0176376	0.0491056	0.311529	1.80664	0.00292451
lncrna.40349	0.800638	0.322319	0.288271	-1.21388	0.00292441
lncrna.11767	0.421711	0.0110662	0.082067	-1.51878	0.00292007
lncrna.59092	4.07215	2.25469	1.43719	-1.44049	0.0029173
lncrna.38352	0	0.00519843	0.197742	1.57406	0.00291042
lncrna.6938	0.304396	0.231586	0.0695341	-1.25419	0.00290402
lncrna.28551	0.295172	0.203568	0.0109888	-1.83207	0.00290365
lncrna.46473	0.218654	0.0247834	0.0088729	-1.54935	0.00290229
lncrna.57612	2.7236	1.34444	5.7904	1.06083	0.00290205
lncrna.22203	0.0406362	0.782194	0.408157	1.85331	0.00289707
lncrna.21448	10.164	4.91255	1.88197	-2.37259	0.00289281
lncrna.34631	0.191615	0.0780282	0.040056	-1.05806	0.0028886
lncrna.4069	0.0912428	0.15779	0.295383	1.04784	0.00288723
lncrna.26159	0.172885	0.0355243	0	-1.44829	0.00288579
lncrna.27358	0.395608	0.292635	0.0249181	-1.98822	0.00288517
lncrna.24763	0.53616	0.125807	0	-2.66939	0.00288393
lncrna.12476	0.0115081	0.00373006	0.175043	1.30251	0.00288354
lncrna.26417	0.13215	0.00845009	0.00465982	-1.14935	0.00288092
lncrna.34894	0.177296	0.224854	0.0111182	-1.31933	0.00286613
lncrna.15229	0.648536	0.09464	0.0723825	-2.11846	0.00285805
lncrna.42256	0.508502	0.511162	0.0982364	-1.61804	0.00285518
lncrna.15300	0.256359	0.0360255	0.0638545	-1.12092	0.0028506
lncrna.51221	5.03155	2.33829	2.40368	-1.03534	0.00283975
lncrna.5333	0.00541044	0.00417983	0.201085	1.51415	0.00283871
lncrna.29274	0.195059	0.0626574	0.0207303	-1.28922	0.00282983
lncrna.3449	0.114901	0.0031163	0	-1.10367	0.00282551
lncrna.27676	0.648337	0.160037	0.0834602	-2.02822	0.00281838
lncrna.37492	0.515779	0.105677	0.0883332	-1.70912	0.00281834
lncrna.30720	2.12791	0.850867	0.0397285	-3.99499	0.00281804
lncrna.31652	0.383093	0.0861762	0.0549689	-1.64032	0.00281595
lncrna.36859	0.0539239	0.202843	0.230658	1.10312	0.00281335
lncrna.51271	0.202834	0.0517791	0.0316384	-1.20195	0.00281169
lncrna.24496	0.24557	0.226169	0.0669795	-1.04931	0.0028071
lncrna.46062	0.301374	0.311658	0.100181	-1.00364	0.00280133
lncrna.7508	3.04065	2.26303	0.251921	-3.15774	0.00280106
lncrna.8991	0.330501	0.000760876	0	-2.10602	0.00280026
lncrna.50203	0.121576	0.122823	0.00839377	-1.03152	0.00280003
lncrna.15550	6.28965	3.74103	2.49813	-1.29826	0.00279974
lncrna.58745	0	0.0479841	0.110957	1.07695	0.0027972
lncrna.37749	0.100365	0.204149	0.445474	1.44488	0.0027901
lncrna.38785	1.79199	0.631426	0.600991	-1.43244	0.00278861
lncrna.19032	0.654453	0.477547	0.265896	-1.044	0.00278791
lncrna.29302	0.155582	0.0283795	0	-1.35379	0.00277932
lncrna.36260	0.261548	1.51948	1.35502	2.00878	0.00276925
lncrna.28550	0.145044	0.391684	0	-1.29304	0.00276661
lncrna.27475	0.383561	0.0731483	0.0760566	-1.45766	0.00276491
lncrna.55053	0.236468	0.0578495	0.0595918	-1.07608	0.00275947
lncrna.51171	0.458385	0.0753794	0.0751822	-1.6724	0.00274886
lncrna.38826	0.107911	0.259105	0	-1.05597	0.00274742
lncrna.6549	0.192924	0.117064	0	-1.55053	0.00274381
lncrna.20640	0.215024	0.0425271	0.0335486	-1.2381	0.00273526
lncrna.8944.1	0.219774	0.592054	0.698085	1.31949	0.00273313
lncrna.58753	0.264106	0.04081	0.0121742	-1.69862	0.00272672
lncrna.35974	0.669505	0.634287	0.0437561	-2.42031	0.00272381
lncrna.22151	0.215998	0.078895	0.0234697	-1.35576	0.00272074
lncrna.2144	0.143053	0.00407143	0	-1.28127	0.00271568
lncrna.23892	0.833081	0.346876	0.312728	-1.17681	0.00270786
lncrna.2683	0.56639	0.365821	0.175669	-1.27343	0.00270324
lncrna.28820	1.35734	0.787174	0.553343	-1.15743	0.0027013
lncrna.46098	0.40531	0.218012	0.132457	-1.1202	0.00270117
lncrna.56423	0.126802	0	0	-1.18144	0.0127011
lncrna.50840	0.152932	0.00127205	0	-1.33875	0.0126997
lncrna.49120	0.705149	0.172863	0.178318	-1.53252	0.0126991
lncrna.6197	0.503912	0.343847	0.170659	-1.15786	0.0126955
lncrna.46146	0.405607	0.49945	0.0990301	-1.34503	0.0126887
lncrna.44632	0.248485	0.260759	0.00411472	-1.74292	0.0126844
lncrna.34291	0.301337	0.227923	0.0915351	-1.06721	0.0126819
lncrna.15662	0.352805	0.122888	0.0889345	-1.261	0.0126782
lncrna.4317	0.746965	0.368458	0.265495	-1.21245	0.012674
lncrna.50510	0.0982347	0.119236	0.453538	1.48147	0.0126722
lncrna.54012	0.413331	0.279142	0.141173	-1.08982	0.0126681
lncrna.57009	0.622149	0.0540422	0.0453387	-2.31288	0.012665
lncrna.27871	0.336594	0.357558	0.0960825	-1.15483	0.0126619
lncrna.46326	0	0.180722	0.267514	1.8778	0.0126588
lncrna.6571	0.00197135	0.0274768	0.134779	1.20314	0.0126533
lncrna.46338	0.404367	0.317835	0.102452	-1.31689	0.0126493
lncrna.25347	0.182625	0.0564371	0.00363579	-1.44737	0.012649
lncrna.30619	0.121663	0.855182	0.393991	1.15612	0.012646
lncrna.45346	0.900528	0.489625	0.375669	-1.07273	0.0126423
lncrna.55926	0.191747	0.845267	0.544196	1.14278	0.0126315
lncrna.1908	0.330155	0.142463	0.090862	-1.17233	0.0126205
lncrna.5383	0.911272	0.269037	0.14897	-2.02213	0.012618
lncrna.53401	0.877691	0.271045	0.196684	-1.72045	0.0126144
lncrna.4910	0.33482	0.752443	1.06247	1.4187	0.0126084
lncrna.43775	0.369134	0.770224	0.865308	1.04099	0.012602
lncrna.22973	1.0534	1.12064	0.452999	-1.06054	0.0125971
lncrna.31026	0.249627	0.0831248	0.00303788	-1.76264	0.0125957
lncrna.28098	0.180367	0.148287	0	-1.48731	0.0125919
lncrna.11766	0.407125	0.00628144	0.0432108	-1.8242	0.0125899
lncrna.46043	0.34039	0.729847	0.00593762	-2.05557	0.0125881
lncrna.28493	0.222712	0.0841394	0.0146437	-1.49309	0.0258632
lncrna.57601	0.642213	0.0327399	0.0390885	-2.41583	0.0257644
lncrna.45704	0.160333	0	0	-1.38036	0.02576
lncrna.16227	0.120203	0.0625742	0	-1.13884	0.0257253
lncrna.14967	0.471688	0.415098	0.126697	-1.33446	0.0256462
lncrna.41191	0.957883	0.792764	0.398871	-1.08444	0.0256015
lncrna.30984	1.22842	0.579472	0.387385	-1.44658	0.0255696
lncrna.28957	0.125375	0.0685071	0.00656798	-1.08056	0.0254961
lncrna.52058	0.668197	0.475617	0.226897	-1.23264	0.0254959
lncrna.7493	0.578899	0.697619	1.44357	1.185	0.0254813
lncrna.24796	0.154481	1.82226	0.511869	1.26566	0.0253603
lncrna.3674	0.49964	0.0406145	0.0377199	-2.12236	0.0253444
lncrna.36062	0.141743	0.110474	0	-1.27347	0.0253415
lncrna.13996	0.424722	0.988772	0.0661448	-1.65911	0.0253333
lncrna.22727	0.483913	0.306488	0.0895628	-1.62308	0.0252311
lncrna.8923	0.400121	0.183966	0.0829097	-1.45115	0.0252042
lncrna.4299	0.942541	0.0853102	0.051666	-2.78113	0.0251916
lncrna.27361	0.106107	1.33836	0.61668	1.79794	0.0251438
lncrna.32826	0.0300811	0.0200377	0.730119	2.67391	0.0251203
lncrna.21597	0.278763	0.508674	0.0478053	-1.3576	0.025055
lncrna.18950	0.480641	0.45426	0.176472	-1.07051	0.0250145
lncrna.8213	0.191851	0.0346119	0.0313059	-1.1523	0.0250058
lncrna.23076	2.53659	1.69485	1.18614	-1.03562	0.0250053
lncrna.37491	0.738673	0.162603	0.148468	-1.75505	0.0249904
lncrna.30937	0.466091	0.203941	0.0353593	-2.06424	0.0249449
lncrna.12334	0.266716	0.0431603	0.0362903	-1.42798	0.0248991
lncrna.15074	0.165046	0.0612526	0	-1.40624	0.0124706
lncrna.31546.1	0.144212	0.268509	0.396578	1.02388	0.0124657
lncrna.845	0.207426	0.0875318	0.0447569	-1.08661	0.0124645
lncrna.50352	0.0130296	0.0984248	0.161813	1.21184	0.0124585
lncrna.44593	0.371421	0.0994408	0.030687	-1.8509	0.0124559
lncrna.9000	0.0253774	0.196642	1.79281	3.91618	0.0124493
lncrna.22475	0.162316	0.0291145	0.00764233	-1.28506	0.0124486
lncrna.27770	2.0906	1.18083	0.313555	-2.40518	0.012446
lncrna.16066	0.386782	0.0582683	0.0843294	-1.40099	0.0124435
lncrna.20371	0.34495	0.354794	0.0242467	-1.84044	0.0124383
lncrna.25994	0.405555	0.0288791	0.0193836	-2.08226	0.0124378
lncrna.48351	0.304393	0.0792868	0.0785765	-1.17922	0.0124375
lncrna.38000	0.254923	0.490879	0.806313	1.35251	0.0124364
Zm00001d008063	0.169162	0.144265	0.667234	1.51119	0.0124309
lncrna.22079	0.14601	0.10411	0.0170912	-1.07109	0.0124248
lncrna.17317	0.910948	0	0.140349	-2.0725	0.0124246
lncrna.46770	0.863821	0.65481	0.0533585	-2.65186	0.0124218
lncrna.3586	0.955851	0.00997092	0	-3.40033	0.0124218
lncrna.23234	0.452437	0.405698	1.19485	1.2289	0.0124217
lncrna.32713	4.60364	1.97644	1.50088	-1.55492	0.0124188
lncrna.5212	3.46259	0.855628	1.26267	-1.38649	0.0124136
lncrna.32055	0.377536	0.220456	0.0982812	-1.26806	0.0124109
Zm00001d023019	0.196149	0.412256	0.948037	1.82329	0.0124101
lncrna.2588	0.493524	0.399671	0.136566	-1.32706	0.0124087
lncrna.3287	0.557823	0.117208	0.0220361	-2.43039	0.0124069
lncrna.9498	4.14286	2.84512	1.98563	-1.02455	0.0124054
lncrna.50121	0	0	0.307725	2.0276	0.0123958
lncrna.44000	0.297135	0.353175	0.0941243	-1.03265	0.0123865
lncrna.58972	0.109635	0.188908	4.32953	4.4012	0.0123853
lncrna.1823	1.54635	1.00657	0.544838	-1.35226	0.0123834
lncrna.45596	0.792261	0.194371	0.265484	-1.28766	0.0238288
lncrna.17231	0	0.116398	0.17904	1.48047	0.0237675
lncrna.56361	18.2454	26.4017	8.25909	-1.134	0.0237663
lncrna.40587	0.10307	0.0359698	0	-1.02197	0.0237385
lncrna.9815	0.0124582	0.152132	0.158134	1.19873	0.0237218
lncrna.15956	0.189272	0.444333	0.513231	1.084	0.0236594
lncrna.30326	0	0.0110772	0.239268	1.76243	0.0236468
lncrna.46073	0.0596557	0.113399	0.266746	1.19982	0.0236426
lncrna.46069	0.649332	0.106992	0.0487801	-2.33242	0.0236423
lncrna.22561	0.2563	0.651928	0.644661	1.06349	0.0236082
lncrna.25743	0.330715	0.216981	0.0768993	-1.2838	0.0235987
lncrna.46950	0.0513191	0.157981	0.414237	1.76484	0.0235955
lncrna.28203	0.418004	1.02984	0.0235924	-2.06737	0.0235832
lncrna.10411	0.797075	0.211787	0.049172	-2.58825	0.0235784
lncrna.22726	0.323605	0.270257	0.797524	1.08323	0.0235495
lncrna.45509	0.421829	0.0321679	0.0143903	-2.18961	0.0234474
lncrna.20811	0.147651	0.00563781	0.00863257	-1.18885	0.0234308
lncrna.7817	0.81943	0.417674	0.231297	-1.47261	0.0234055
lncrna.20189	0.14398	0.261496	0.451065	1.17546	0.0233584
lncrna.21403	3.41561	1.32361	1.12118	-1.5255	0.0233171
lncrna.14090	1.09013	0.42166	0.363525	-1.36041	0.0232049
lncrna.3485	0.170169	0.0201499	0.0246038	-1.11651	0.0231934
lncrna.56189	0.284793	0.0483826	0.0400282	-1.45836	0.023156
lncrna.57059	0.202508	0.0364459	0.028897	-1.23075	0.0231452
lncrna.58545	0	0.046284	0.135253	1.23421	0.0230087
lncrna.5582	0.2011	0.0174298	0	-1.59024	0.0229899
lncrna.11781	0.442524	1.54628	1.38331	1.45106	0.0229753
lncrna.56256	0.195501	0.133389	0.582787	1.20827	0.0229466
lncrna.36752	0.313823	0.332798	0.0875817	-1.1415	0.0122908
lncrna.56293	0.576119	1.34531	1.27152	1.02043	0.0122891
lncrna.53691	0.188352	0.123257	0.0224264	-1.23592	0.0122885
lncrna.22952	0.12852	0.0162103	0.360338	1.01037	0.0122872
lncrna.27763	0.170951	0.195797	0	-1.43803	0.0122836
lncrna.41955	0.218096	0.0807881	0.0176948	-1.43441	0.012282
lncrna.841	2.67633	2.85892	5.47624	1.00612	0.0122815
lncrna.56068	0.335205	0.145761	0.0817124	-1.26004	0.0122815
lncrna.19113	0.268635	0.146021	0	-1.88219	0.0122715
lncrna.29025	1.18664	2.53521	2.74505	1.14485	0.0122709
lncrna.7607	0.596437	0.250755	0.0212181	-2.52239	0.0122604
lncrna.40210	0.600535	0.0279683	0.0628293	-2.1051	0.0122558
lncrna.23646	3.0002	2.68567	0.52369	-2.31346	0.0122522
lncrna.19182	0.12252	0.226147	0.872892	2.12835	0.0122513
lncrna.2083	0.596966	0.00881381	0	-2.80109	0.0122489
lncrna.6611	0	0.0080394	0.30603	2.02159	0.012246
lncrna.28873	0.780211	0.351371	0.327834	-1.0408	0.012246
lncrna.29662	1.28708	0.325805	4.04216	1.57833	0.0122333
lncrna.16295	2.09584	1.5535	0.943177	-1.07379	0.0122315
lncrna.16723	3.93577	0.314582	0.137835	-4.08481	0.0122313
lncrna.56556	0	0	0.154624	1.34837	0.0122293
lncrna.5839	0.176485	0.00535593	0	-1.4672	0.0122284
lncrna.49384	0.113509	0	0	-1.0943	0.0322258
lncrna.46504	1.16111	0.805356	0.285168	-1.71114	0.0322254
lncrna.25912	0.419067	0.30632	0.158047	-1.00829	0.0322241
lncrna.28266	1.69815	1.37096	3.53774	1.01653	0.032224
lncrna.637	0.414491	0.189062	0.156329	-1.00515	0.0322217
lncrna.15182	0.265503	0.0504226	0.0515989	-1.26962	0.0322207
lncrna.8223	0.329435	0.324109	0.784933	1.04313	0.0322123
lncrna.55747	2.5222	1.25811	1.17032	-1.04559	0.0322113
lncrna.17356	0.0590315	0.625737	0.235086	1.07522	0.0322039
lncrna.7734	0.24146	3.01291	1.63153	2.34226	0.0321989
lncrna.32821	0.196611	0.129119	1.37334	2.31244	0.0321983
lncrna.12090	0.541183	0.149169	0.179388	-1.19847	0.0321971
lncrna.46498	0.0115146	0.0484684	0.23022	1.5662	0.0321962
lncrna.47642	0.245115	0.527008	0.664833	1.14807	0.0321948
lncrna.5438	0.117479	0.095923	0.528222	1.5304	0.0321935
lncrna.489	0.126933	0.00441758	0	-1.18227	0.032191
lncrna.53779	1.0483	0.348445	0.223561	-1.82739	0.0321843
lncrna.28009	0.74223	0.0503805	0.0456026	-2.53218	0.0321821
lncrna.42106	0.0624284	0.19481	0.264374	1.16562	0.0321799
lncrna.18961	0	0.0657467	0.142323	1.27693	0.0321787
lncrna.10128	4.95434	3.03505	0.567188	-2.92136	0.0321785
lncrna.51441	0.0177874	0.206742	0.225788	1.46775	0.0321768
lncrna.52536	0.487033	0.391293	0.0970962	-1.57454	0.0321753
lncrna.52392	0.706634	0.643194	0.292444	-1.03943	0.00217499
lncrna.27966	0.0844167	0.233391	0.319121	1.1844	0.00217465
lncrna.37527	0.227462	0.0694971	0.0585041	-1.04681	0.00216277
lncrna.16038	0	0.0953047	0.124031	1.1637	0.00216161
lncrna.49500	0.088494	0.267967	0.720966	2.1228	0.00216081
lncrna.34618	0.177956	0.139248	0.0255641	-1.14643	0.0021583
lncrna.26336	0	1.06291	0.482228	2.54158	0.00215736
lncrna.21779	0.107171	0.203607	0	-1.05082	0.00215546
lncrna.52200	0.249053	0.0714479	0.034896	-1.3716	0.00215412
lncrna.35079	0.341617	0.201313	0.0346834	-1.71322	0.00214704
lncrna.55376	2.02465	1.38662	0.887449	-1.10545	0.00214627
lncrna.6710	0.37065	0.0764384	0.114	-1.13704	0.00214011
lncrna.24379	0.198872	0.455159	0.693205	1.40817	0.0021399
lncrna.22170	0.323906	0.107695	0.0986846	-1.09326	0.00213552
Zm00001d001075	0	0.0383282	0.853069	3.25258	0.00213292
lncrna.45705	0.130495	0	0	-1.20474	0.00213217
lncrna.32000	0.026879	0.210508	0.171993	1.10012	0.0021309
lncrna.38596	0.183522	0.0666582	0	-1.50346	0.002128
lncrna.55264	0.21338	0.123215	0.0462134	-1.09984	0.00212411
lncrna.56387	0.526683	0.33783	0.196187	-1.08123	0.00212402
lncrna.21135	0.169219	0.120568	0.034289	-1.00344	0.00211787
lncrna.8335	0.0842907	0.0920464	0.302162	1.12579	0.0021178
lncrna.40372.1	1.07627	0.925017	2.6333	1.21643	0.0021141
lncrna.18012	0.554782	0.343731	0.171624	-1.2694	0.00210922
lncrna.32968	0.302075	1.20292	0.935458	1.36473	0.021056
lncrna.45779	0.121249	0.070975	0	-1.14567	0.0210138
lncrna.8944	0.269243	1.24073	0.696744	1.10955	0.0210072
lncrna.50355	0.31559	0.402598	0.835626	1.17077	0.0210015
lncrna.27102	2.40979	0.120352	0.145463	-3.35399	0.0209984
lncrna.51000	0.438505	0.228843	0	-2.42896	0.0209892
lncrna.51084	0.243091	0.0141442	0	-1.77859	0.020955
lncrna.27095	0.138699	0.00661111	0.00344456	-1.20633	0.0209254
lncrna.15275	1.18655	0.0781793	0.211382	-2.04675	0.0209094
lncrna.23413	0.790015	0.120378	0.138214	-1.90157	0.0208954
lncrna.10661	0.319287	0.289993	0.104854	-1.03334	0.020867
lncrna.12864	0	0.128573	0.169427	1.42989	0.0208607
lncrna.17069	0.406326	0.143336	0.130467	-1.13551	0.0208533
lncrna.26216	0.204767	1.0119	0.674913	1.34633	0.0208353
lncrna.2452	1.86733	0.721873	0.802636	-1.12402	0.020817
lncrna.37260	0.333865	0.843712	0.830733	1.10112	0.0207934
lncrna.29218	0.446924	0.112849	0.160804	-1.06838	0.0207799
lncrna.38055	1.13215	0.568769	0.00352095	-3.57319	0.0207627
lncrna.9896	0.52991	0.370626	0.132216	-1.43968	0.0207504
lncrna.30379	0.301494	0.45492	0.754248	1.08928	0.0206871
lncrna.37386	0.130902	0.0765026	0.0125424	-1.03681	0.0206835
lncrna.34426	0.0976055	0.164416	0.473584	1.53738	0.0206762
lncrna.9133	0.273509	0.139273	0.0667177	-1.16374	0.0206262
Zm00001d022797	1.15279	1.12506	0.332893	-1.53306	0.0206098
lncrna.39362	0.13369	0.058875	0	-1.2246	0.0206059
lncrna.41937	0.544747	0.281312	0.153522	-1.34662	0.0206049
lncrna.36727	0.00365619	0.0869303	0.489859	2.50856	0.0120554
lncrna.34090	3.68029	1.99754	1.08267	-1.67645	0.0120541
lncrna.50207	0.115965	0	0	-1.1108	0.0120539
lncrna.25888	0.366494	0.164946	0.0777052	-1.39237	0.0120511
lncrna.46456	0.134575	0.0104593	0	-1.23005	0.0120499
lncrna.22125	0	0.0155081	0.356269	2.18989	0.0120487
lncrna.48410	0.00158862	0.0468173	0.336796	2.10422	0.0120486
lncrna.35673	0	0	0.108375	1.05918	0.0120484
lncrna.48	0.487486	0.871803	0	-2.55455	0.0120473
lncrna.28797	0.0736013	0.410207	0.335222	1.32598	0.0120466
lncrna.3231	0.247537	0.0370847	0.0204784	-1.52839	0.0120458
lncrna.11286	0.819947	0.285934	0.346092	-1.04421	0.0120423
lncrna.48015	0	0.0375404	0.109886	1.06961	0.0120416
lncrna.45991	2.65451	2.4679	1.25778	-1.02055	0.0120364
lncrna.17896	0.136353	0.0355174	0	-1.24094	0.0120358
lncrna.21023	0.702605	0.316766	0.13939	-1.74533	0.0120358
lncrna.41728	0.570901	0.0419241	0.0202514	-2.48004	0.012035
lncrna.32391	1.13723	1.1815	0.517225	-1.00325	0.0120276
lncrna.37149	0	0.0491115	0.143681	1.28499	0.0120221
lncrna.21913	0.141875	0.0264675	0.0064458	-1.18414	0.0120193
lncrna.6403	0.235051	0.154144	0.0337227	-1.32514	0.0120186
lncrna.57060	0.561416	0.132698	0.0546583	-2.09647	0.0120178
lncrna.13220	0.0908041	0.0642776	0.435866	1.48978	0.0120164
lncrna.2318	0.126557	0.0715785	0	-1.17987	0.0120136
lncrna.45278	0.226415	0.132364	0	-1.70671	0.0120114
lncrna.22159	1.09522	1.06054	0.0733365	-2.78563	0.0120001
lncrna.14937	0.18359	0.0278133	0.028835	-1.13828	0.0119977
lncrna.41157	0.337987	0.112019	0.0387036	-1.65888	0.0119963
lncrna.42354	0.0066771	0.266334	1.2597	3.67197	0.0119932
lncrna.23893	0.390921	0.172426	0.138217	-1.04321	0.0199161
lncrna.26694	0.739308	0.830574	0.28672	-1.11791	0.0199044
lncrna.14679	0.454755	0.75511	0.0300327	-2.09298	0.0198676
lncrna.1334	0.16165	0.0783542	0	-1.38764	0.0198538
lncrna.15680	0.12417	0.1568	0.391943	1.1339	0.019775
lncrna.58891	0.101746	0.240458	0.329512	1.09016	0.0197748
lncrna.20641	0.141071	0.0244306	0.0103617	-1.12722	0.0197343
lncrna.804	0.0285017	0.0639184	0.164001	1.03876	0.0197342
lncrna.38046	0.727794	0.513887	0.273256	-1.14911	0.0197147
lncrna.48573	0.526776	0.396338	0.163407	-1.25066	0.0196819
lncrna.39845	0.11602	0.00880983	0.00684338	-1.01567	0.0196637
Zm00001d001074	0.0805098	0.0614742	0.851977	2.39885	0.0196274
lncrna.12498	0.0816804	0.0721833	0.278757	1.05987	0.0195618
lncrna.30911	0.117346	0.0494535	0	-1.11999	0.0195426
lncrna.15832	0.435048	0.0245786	0.027525	-2.06889	0.0195379
lncrna.55238	0.0342086	0.163112	0.636333	2.45588	0.0195074
lncrna.41985	0	0.483624	0.437727	2.42687	0.0194969
lncrna.42468	0.154673	0.0377859	0.0235052	-1.04408	0.0194958
lncrna.22347	1.21229	0.529335	0.433134	-1.29951	0.0194709
lncrna.35859	0.0169975	0.0464972	0.1382	1.0257	0.0194698
lncrna.26137	0	0	0.121499	1.1473	0.0194412
lncrna.28759	0	0	0.218282	1.6703	0.0194267
lncrna.36956	0	0.202045	0.161425	1.3864	0.0194173
lncrna.44430	1.18042	0.920174	0.511541	-1.06609	0.0193872
lncrna.50188	0.0456206	0.0170342	0.214823	1.11233	0.0119378
lncrna.59173	0.509901	0.0705315	0.120432	-1.46824	0.011929
lncrna.27896	0.25411	0.199661	0.00222458	-1.79246	0.0119251
lncrna.28564	2.43853	1.04181	0.675371	-1.71104	0.011923
lncrna.20211	0.0448588	0.415022	0.406405	1.80565	0.0119221
lncrna.29331	0.544239	0.217615	0.0198413	-2.42647	0.0119202
lncrna.9801	0.0248508	0.218488	0.289747	1.64233	0.0119162
lncrna.35256	1.02248	0.481244	0.31667	-1.42972	0.0119085
lncrna.10022	0.0785925	0.294519	0.33573	1.28676	0.0119069
lncrna.25023	0.300106	0.109425	0.0560062	-1.35878	0.0119064
lncrna.50519	0.00963774	0.0598308	0.119495	1.00144	0.0119058
lncrna.36072	3.52392	2.00379	0.102935	-4.15846	0.0119034
lncrna.54381	0.361197	0.116098	0.0720786	-1.42232	0.0119006
lncrna.23083	0.280634	0.158797	0.0839979	-1.04871	0.0118997
lncrna.35106	0.145612	0.0566399	0.0210947	-1.02024	0.0118992
lncrna.18452	0	0.168042	0.102083	1.01495	0.0118954
lncrna.39330	0.288975	0.0740433	0.0145547	-1.76364	0.0118899
lncrna.45491	0.0118262	0	0.234722	1.58171	0.0118885
lncrna.17829.1	0.392947	0.19731	0.130292	-1.09797	0.0118875
lncrna.32354	0.639307	0.337199	0.117517	-1.76505	0.011884
lncrna.154	0.230062	0.115168	0	-1.72274	0.0118834
lncrna.5240	0.125851	0.0321423	0.00555736	-1.09734	0.0118828
lncrna.36363	0.893145	1.08993	0.0305469	-2.92744	0.0118789
lncrna.45501	0.00960991	0	0.397956	2.18364	0.0118775
lncrna.15858	0.105714	0.0529966	0	-1.04064	0.0118698
lncrna.42595	1.00689	0.605334	0.376125	-1.2171	0.0118691
lncrna.47228	0.333178	0.310337	0.0835055	-1.23914	0.0118687
lncrna.51847	0.010645	0.0716139	0.145826	1.1517	0.0118672
lncrna.47317	0.396398	0.939809	1.26302	1.45724	0.011863
lncrna.29359	0.349132	0.248319	0.120595	-1.02574	0.0118599
lncrna.47365	0.394382	0.168349	0.129501	-1.10713	0.00185732
lncrna.49779	0.0198132	0.305113	0.762564	2.84784	0.0018557
lncrna.18481	0.100268	0.0654935	0	-1.00193	0.00185436
lncrna.39425	0.467544	0	0	-2.50473	0.00185345
lncrna.2696	0.0787396	0.229052	0.263929	1.0258	0.0018531
lncrna.10069	0	0.0656617	0.173637	1.45226	0.00185252
lncrna.16558	0.388072	0.131193	0.0170577	-2.05987	0.00184623
lncrna.29503	0.596747	0.10286	0.00506338	-2.72937	0.00183805
lncrna.27955	2.78606	1.92217	1.24786	-1.09843	0.00183729
lncrna.34039	0.0163016	0.0345869	0.272319	1.67867	0.00183729
lncrna.23820	0.209008	0.236305	0.00497629	-1.55758	0.00183676
lncrna.51242	0.328533	0.0795767	0.0643197	-1.3829	0.00183214
lncrna.56854	0.216902	0.0181179	0	-1.66404	0.00183072
lncrna.55759	0.540502	0.420724	0.190899	-1.13868	0.00182948
lncrna.35639	0	0.00139381	0.255147	1.82842	0.00182654
lncrna.10627	0.591104	0.00150429	0.0518347	-2.1864	0.00182624
lncrna.29807	0	0	0.313259	2.04705	0.0018239
lncrna.14934	0.449078	0.121893	0.057344	-1.80309	0.00182347
lncrna.57774	0.534756	0.383006	0.184392	-1.15832	0.00182089
lncrna.10051	0	0	0.6046	2.8168	0.00181946
lncrna.10943	0	0.0252068	0.107669	1.05428	0.00181888
lncrna.36798	0.129946	0.266768	0.421291	1.18079	0.00181695
lncrna.19481	0.131072	0.28743	0.364898	1.00857	0.00181681
lncrna.11598	1.02549	0.265374	0	-3.49248	0.00181647
lncrna.54857	0.00709896	0.192863	0.286729	1.85238	0.00181511
lncrna.55762	0.404821	0.216132	0.0623614	-1.63656	0.00181457
lncrna.53835	0.204074	0	0.00795638	-1.49398	0.0218141
lncrna.2772	0.276023	0.0575144	0.0110713	-1.75934	0.0218125
lncrna.33684	0	0	0.238521	1.75925	0.0218113
lncrna.53888	0.279862	0.272843	0.0416947	-1.42269	0.0218108
lncrna.23585	0.0400215	0.0196808	0.20439	1.12027	0.0218098
lncrna.6235	0.241397	0.00112603	0	-1.77145	0.0218071
Zm00001d001078	0.15604	0.288221	0.520968	1.27815	0.0218026
lncrna.20789	0.112791	0	0.00351494	-1.0396	0.0218011
lncrna.55807	2.60886	1.37636	1.17427	-1.08802	0.0217997
lncrna.45911	0.228218	0.0480676	0.0263532	-1.37719	0.0217992
lncrna.2662	0	0.164561	0.217557	1.66702	0.0217978
lncrna.36611	0.635579	0.14834	0.228923	-1.16113	0.0217971
lncrna.40050	0.540707	0.517202	0.21756	-1.01264	0.021789
lncrna.26981	0.478119	1.3404	1.5002	1.46881	0.0217886
lncrna.45818	0.108988	0.00322096	0	-1.06342	0.0217885
lncrna.13877	0.276047	0.54493	0.71379	1.11374	0.0217851
lncrna.10900	0.104231	0.0153294	0	-1.03021	0.0217819
lncrna.13560	0.163184	0.0303752	0.0311162	-1.00523	0.0217762
lncrna.10958	0.00506555	0.156499	0.970601	3.34906	0.0217743
lncrna.19727	0.227216	0.0142624	0.00441496	-1.64792	0.0217735
lncrna.29210	0.0988901	0.0483687	0.331127	1.11614	0.0217723
lncrna.42743	1.50052	0.571311	0.589284	-1.21537	0.0217718
lncrna.10612	0.174621	0.133051	0	-1.45744	0.0217717
lncrna.31756	0.110922	0.296815	0.0025114	-1.04092	0.0217672
lncrna.14369	0.165812	0.0599725	0	-1.41041	0.021767
lncrna.56390	0	0.00952506	0.15767	1.36552	0.0217618
lncrna.28406	0.161732	0.0675894	0	-1.38809	0.02176
lncrna.55292	0	0.0578834	0.118409	1.12704	0.0217595
lncrna.50119	0.569004	0.162918	0.217055	-1.07728	0.0217583
lncrna.36477	1.05653	0.722758	0.460965	-1.04382	0.0175764
lncrna.56180	3.26687	1.03576	1.51183	-1.06271	0.0175571
lncrna.15577	0	0.282845	2.67095	4.79231	0.0175446
lncrna.52907	0	0.0246823	0.11376	1.09599	0.0175324
lncrna.45845	0.162471	0.0935392	0.00491568	-1.32293	0.0174961
lncrna.23471	0	0.145726	0.124115	1.16424	0.0174767
lncrna.12424	0.649763	0.217402	0.121813	-1.75709	0.0174601
lncrna.18607	0	0.00114301	0.25564	1.83042	0.0174536
lncrna.18480	0.118209	0.0660249	0.00336457	-1.07797	0.0174242
lncrna.47569	0.0264077	0.236754	0.25137	1.47491	0.0174197
lncrna.24045	0.0201712	0.0611609	0.229446	1.45495	0.017411
lncrna.6196	0.0147535	0.00411794	1.0869	3.37059	0.017351
lncrna.33395	0.35836	0.422959	0.00148601	-2.1752	0.0173494
lncrna.34837	0	0.450159	3.10118	5.00053	0.0173211
lncrna.36202	0	0.017151	0.134615	1.2303	0.017319
lncrna.10033	0.127795	0	0	-1.18774	0.0172944
lncrna.10625	0.642209	0	0.018822	-2.64302	0.0172935
lncrna.54439	0.239446	0.771422	0.657769	1.15858	0.0172933
lncrna.38175	0	0.0152332	0.624653	2.85729	0.0172912
lncrna.2013	0	0	0.736129	3.06372	0.017281
lncrna.15261	0.411814	0	0	-2.35562	0.0172544
lncrna.21503	0	0.604623	1.1204	3.60928	0.0172464
lncrna.32049	0.152132	0.105625	0.0239553	-1.02436	0.0172431
lncrna.52351	0.158576	0.371587	0.552547	1.3355	0.017211
lncrna.4913	1.32926	0.20058	0.501852	-1.24778	0.0172008
lncrna.50175	0	0	0.653018	2.91268	0.0171908
lncrna.22455	0.122272	0.0439522	0.00275843	-1.11307	0.0171741
lncrna.172	0	0.0590045	0.388956	2.28971	0.0171694
lncrna.54959	0.275192	0.104883	0.0179986	-1.66886	0.0171626
lncrna.9418	0	0	0.364903	2.21693	0.00171547
lncrna.3164	1.41202	0.741787	0.428364	-1.51688	0.00171444
lncrna.31814	0.129519	0.00611175	0.010252	-1.05781	0.00171436
lncrna.31740	0.18278	0.110301	0	-1.49968	0.00171319
lncrna.34347	0.024629	0.084274	0.173562	1.13423	0.00171117
lncrna.37892	0.385511	0.229632	0.0431303	-1.76217	0.00171028
lncrna.31147	0.421319	0.044566	0	-2.38217	0.00170975
lncrna.49328	0.25721	0.0229963	0.00246875	-1.80159	0.00170922
lncrna.58125	0.114935	0.0824498	0.356525	1.08679	0.00170748
lncrna.49771	0.0273956	0.218159	0.160798	1.03362	0.00170595
lncrna.46733	0.34539	0.153731	0	-2.15507	0.00170554
lncrna.14114	1.52527	0.91057	0.379535	-1.76097	0.00170469
lncrna.28108	0.507065	0.386684	0.113938	-1.50466	0.00170406
lncrna.50380	0.250242	0.0603754	0	-1.80835	0.00170206
lncrna.45432	0.296836	0.553714	0.0983841	-1.00025	0.00170067
lncrna.10193.1	0.0926369	0.354393	0.558361	1.773	0.00170039
lncrna.45281	0.946643	0.120306	0	-3.3877	0.00169561
lncrna.44016	0.0503606	0.366056	0.217009	1.0761	0.00169054
lncrna.41158	1.72378	0.688643	0.559306	-1.46791	0.00169023
lncrna.19709	0.511367	0.105897	0.0305544	-2.22739	0.00169002
lncrna.32183.1	0	0.0201251	0.47132	2.5143	0.00168801
lncrna.1743	0.153642	0.00192173	0	-1.34279	0.00168785
lncrna.2149	0.119383	0.267069	0	-1.13345	0.0016859
lncrna.227	0.160799	0.0424845	0	-1.38294	0.00168529
lncrna.24976	0.0138196	0.0639006	0.2096	1.44366	0.00168497
lncrna.12354	0	0.133025	0.250845	1.81083	0.00168303
lncrna.48016	0	0.569133	1.19316	3.69283	0.011682
lncrna.21593	0	0.0417775	0.205508	1.61121	0.0116816
lncrna.5452	0.39229	0.0616767	0.0559113	-1.65878	0.0116809
lncrna.16111	7.61084	2.8541	2.9802	-1.32386	0.0116796
lncrna.55081	0	0.029328	0.145706	1.29693	0.0116785
lncrna.26595	1.54864	1.32933	3.40586	1.08849	0.0116783
lncrna.15416	0	0.464165	0.209087	1.62801	0.0116761
lncrna.4471	0.300335	0.337762	0.0655804	-1.27368	0.0116741
lncrna.44998	0.350904	0.406073	0.00357113	-2.1222	0.0116735
lncrna.3734	0	0.0852497	0.11244	1.08706	0.0116725
lncrna.59069	0.100016	0.310818	0.611116	1.82997	0.0116721
lncrna.17274	0.818377	0.241712	0.174228	-1.74371	0.0116717
lncrna.39901	0.155362	0.0702763	0	-1.35255	0.0116715
lncrna.54522	0.576904	0.290419	0.205649	-1.14708	0.0116711
lncrna.9222	0.192609	0.101619	0.0347581	-1.1186	0.01167
lncrna.2014	0	0	0.140154	1.26396	0.0116689
lncrna.9474	0.483849	0.123192	0.155564	-1.19191	0.0116686
lncrna.37890	0	0.442599	2.5525	4.72928	0.0116674
lncrna.49359	0.0488272	0.123159	0.201748	1.01971	0.0116664
lncrna.37182	0	0.0801438	0.132827	1.21926	0.0116658
lncrna.28282	0.80809	0.609819	0.294527	-1.20271	0.0116654
lncrna.10626	0.393153	0.0910521	0.071695	-1.52219	0.011662
lncrna.29980	0	0.484807	0.21085	1.63622	0.0116607
lncrna.42682	0.20079	0.24068	0.00143485	-1.5682	0.0116606
lncrna.42797	0	0.0789095	0.139202	1.25823	0.0116523
lncrna.57097	0.0128373	0.00696744	0.139615	1.08648	0.0116521
lncrna.29276	0	0	0.266611	1.87425	0.0116498
lncrna.23169	0.17509	0.0628022	0	-1.4599	0.011648
lncrna.23608	0.266528	0.325612	1.20225	1.82901	0.0116477
lncrna.28725	0.0013227	0.00315758	0.625121	2.83926	0.0116474
lncrna.32052	0.150276	0.126644	0	-1.32352	0.0116463
lncrna.49064	10.0921	4.58268	4.64887	-1.1018	0.0116418
lncrna.3810	0	0.0448161	0.35193	2.1761	0.0116404
lncrna.45611	0.0060317	0.297219	0.61737	2.75822	0.0116401
lncrna.23150	1.26351	1.75564	0.00311523	-3.725	0.011638
lncrna.22465	0	0.351531	0.169202	1.42869	0.0116347
lncrna.3757	0.100986	0.0593218	0	-1.00709	0.0116346
lncrna.48151	0.205946	0.21949	0	-1.61328	0.0116346
lncrna.12818	0.247774	0.188629	0	-1.79815	0.0116341
lncrna.28912	0	0	0.153091	1.33965	0.0116336
lncrna.50551	0.328914	0.0706706	0	-2.10069	0.0116336
lncrna.56103	0.220588	0.0101682	0	-1.68072	0.0116332
lncrna.37618	0.0165335	0.585876	0.256003	1.61115	0.0116331
lncrna.14892	0	0.385117	0.580261	2.76609	0.0116329
lncrna.2564	0.161987	0.352371	0.586887	1.39058	0.0116328
lncrna.27188	0.206967	0.0730211	0	-1.61808	0.0116325
lncrna.42899	0.202959	0.111247	0	-1.59912	0.0116324
lncrna.36416	0	0.0195855	0.104809	1.03428	0.011632
lncrna.5369	0.117785	0.0222665	0	-1.1229	0.0116318
lncrna.37817	4.3781	2.04859	0	-5.48482	0.0116307
lncrna.21388	0.112693	0.0169968	0	-1.08877	0.0116307
lncrna.43410	0	0	0.19425	1.55704	0.0116297
lncrna.46891	0.388465	2.22269	1.47333	1.68749	0.0116269
lncrna.50122	0	0	0.467997	2.50588	0.0116268
lncrna.916	0	0.00176382	0.169289	1.42916	0.0116258
lncrna.42263	0.159978	0.065743	0	-1.37839	0.0116254
lncrna.8057	0.682005	0.236577	0.13476	-1.73599	0.0116253
lncrna.27337	0.12395	0	0	-1.16318	0.0116228
lncrna.38460	0.103544	0.147856	0	-1.02534	0.011621
lncrna.3375	0.120214	0.109173	0	-1.1389	0.0116209
lncrna.29507	0.248715	0.17449	0.0246668	-1.48397	0.0116194
lncrna.22216	0.0249743	0.592214	0.657407	2.59944	0.0116192
lncrna.11105	0.235349	0.182274	0.0624644	-1.04554	0.0116189
lncrna.26920	0	0.131617	0.318328	2.06464	0.0116182
lncrna.102	0.13607	0.064824	0.492406	1.32737	0.0161788
lncrna.28907	0	0.375623	0.647873	2.90279	0.0161778
lncrna.42745	0	0.00449548	1.37479	3.88244	0.0161752
lncrna.55422	0	0.2818	0.329934	2.10412	0.0161402
lncrna.28917	2.61677	1.41867	1.18475	-1.0804	0.0161388
lncrna.9947	0	0	0.215165	1.65611	0.0161356
lncrna.34678	0.190827	0.0401864	0.015331	-1.33438	0.0161141
lncrna.9948	0	0	0.15068	1.32584	0.0161085
lncrna.40984	1.06403	0.474797	0.423433	-1.15305	0.0161034
lncrna.38892	0	0.601246	0.310011	2.03566	0.0161
lncrna.1230	0.0112117	0.0703093	0.138914	1.10319	0.0160821
lncrna.40716	0	0.650989	0.476875	2.52826	0.0160792
lncrna.36415	0	0.0325481	0.132275	1.21583	0.016075
lncrna.17139	0.289308	0.119577	0	-1.96091	0.0160745
lncrna.52161	0.323445	0.0756761	0.023139	-1.78189	0.0160709
lncrna.58733	0.318495	0.456304	0.0972294	-1.08534	0.0160655
lncrna.21556	0	0.379131	0.205976	1.61342	0.0160604
lncrna.45436	0	0.280191	0.159131	1.37368	0.0160536
lncrna.1821	0	0.0554414	0.149804	1.3208	0.0160532
lncrna.26966	0	0.0562299	0.181063	1.49089	0.0160499
lncrna.55934	0	0	0.123008	1.1571	0.0160491
lncrna.38891	0	0.386806	0.315109	2.05349	0.0160483
lncrna.6515	0	0	0.234979	1.74407	0.0160469
lncrna.9269	0.173402	0.0477196	0.0171552	-1.2226	0.0160233
lncrna.58276	0.893231	0.45413	0.337737	-1.18206	0.0159823
lncrna.16784	0.180959	0.0632367	0.0231313	-1.19016	0.0158741
lncrna.15908	0.206425	0.126737	0.0446451	-1.08302	0.0158497
lncrna.46048	0.427608	0.213837	0	-2.39947	0.0158449
lncrna.38233	1.31741	0.732099	0.233923	-2.08567	0.015814
lncrna.1821.1	0	0.196953	0.294227	1.97903	0.0157835
lncrna.25482	0.226984	0.123881	0.0429164	-1.19405	0.015721
lncrna.9010	0.303911	0.371117	0.0936141	-1.06085	0.0156913
lncrna.15856	0.181808	2.59594	1.20854	2.21518	0.0156818
lncrna.8784	0.352562	0.146135	0	-2.17812	0.0156327
lncrna.59257	2.0438	0.894942	0.707923	-1.40788	0.0156326
lncrna.58454	0.908895	0.197477	0.00591944	-3.25174	0.0155871
lncrna.4530	0	0	0.431865	2.41106	0.0155387
lncrna.15045	0.0333573	0.122453	0.168176	1.00789	0.011548
lncrna.21156	0	0.0212867	0.500745	2.58675	0.0115467
lncrna.6435	0.17754	0.529584	0.486633	1.07976	0.0115412
lncrna.15931	0.492439	0.327669	0.14964	-1.24682	0.0115409
lncrna.38069	0.523476	0.21518	0.103001	-1.61884	0.0115404
lncrna.44253	0	0.0599191	0.122632	1.15466	0.0115399
lncrna.2146	0.714959	0.288516	0.180911	-1.53661	0.0115384
lncrna.36543	0.835483	0.306638	0.0156419	-3.01605	0.0115379
lncrna.19685	0	0.290001	0.105628	1.04003	0.0115372
lncrna.12537	2.08504	2.70814	0.90366	-1.12239	0.011537
lncrna.17234	0.24832	0.122569	0.0245443	-1.48376	0.011534
lncrna.50801	0.463494	0.20468	0.14549	-1.19874	0.0115335
lncrna.27893	1.24838	0.873209	0.473112	-1.23434	0.0115299
lncrna.12304	0.118166	0.014028	0	-1.12543	0.0115274
lncrna.13483	0.418419	0.261897	0.142435	-1.09652	0.0115272
lncrna.53922	0.426327	0.43301	0.118112	-1.27089	0.0115235
lncrna.10899	0.754221	0.39939	0.257615	-1.2562	0.0115227
lncrna.16789	0.527822	0.224734	0.111025	-1.57294	0.0115223
lncrna.35249	0.328689	0.577194	0.758947	1.00264	0.0115171
Zm00001d001433	0.270148	0.107223	0.0610131	-1.20092	0.0115141
lncrna.17070	0.245484	0.136989	0.057521	-1.13307	0.0115042
lncrna.39877	0.384488	0.193942	0.0236138	-1.97062	0.0115036
lncrna.44030	0.133324	0.0328072	0.0164718	-1.00235	0.0115015
lncrna.17904	0	0.0085703	0.859031	3.26158	0.0114981
lncrna.25864	0.11329	0.465226	0.88842	2.21231	0.0114979
lncrna.47648	1.83612	1.9685	0.134842	-3.04341	0.0114974
lncrna.18258	0.0469349	0.347055	0.450015	1.9043	0.0114962
lncrna.50183	0	0	0.13795	1.25066	0.0114948
lncrna.45348	0.699933	0.248874	0.195541	-1.43652	0.0114914
lncrna.52150	1.07868	0.398756	0	-3.5591	0.0214899
lncrna.1100	0	0.085176	0.161535	1.387	0.0214885
lncrna.4529	0	0	0.348254	2.16431	0.0214865
lncrna.8009	1.34438	1.80196	3.61084	1.36129	0.0214822
lncrna.9957	0.167482	0.0627377	0.0205458	-1.14986	0.0214809
lncrna.10529	0.306241	0.0110732	0	-2.02234	0.0214798
lncrna.16495	0.00440114	0.163657	0.212428	1.58139	0.0214793
lncrna.37290	0.491886	0.518989	0.167707	-1.14467	0.0214785
lncrna.11584.1	0.560082	0.345066	0.206122	-1.10854	0.0214775
lncrna.44855	0.180367	0.128835	0.00391038	-1.43198	0.0214753
lncrna.20732	0.61201	0.824438	0.220145	-1.15317	0.0214747
lncrna.34845	0.318881	0.275959	0.0192243	-1.81286	0.0214742
lncrna.55695	10.2561	10.7654	1.86355	-2.39894	0.0214728
lncrna.24916	0.292273	0.0553372	0.0368781	-1.51897	0.0214709
lncrna.15606	0.422939	0.114722	0.152848	-1.04837	0.0214698
lncrna.3571	0.236953	0.102425	0.0674781	-1.00858	0.0214653
lncrna.21354	1.40845	1.10617	0.477446	-1.38531	0.0214624
lncrna.11216	0	0.018051	0.106357	1.04514	0.0214593
lncrna.4004	0.123844	0.0829663	0	-1.16249	0.0214573
lncrna.38990	0.415276	0.423256	0.127649	-1.17853	0.0214483
lncrna.40665	1.92093	1.01864	0.778165	-1.20245	0.021447
lncrna.8444	0.498794	0.123281	0.001582	-2.55941	0.0214451
lncrna.20682	0.0602761	0.120149	0.27286	1.21808	0.0214425
lncrna.39227	0.00364837	0.0185613	0.249992	1.75563	0.0214329
lncrna.38058	0.0482102	0.0911424	0.2163	1.09365	0.0214329
lncrna.45328	0.1532	0.249743	0.40888	1.00705	0.0214318
lncrna.33068	0.386576	0.041945	0.0452902	-1.74373	0.0214285
lncrna.42093	1.35723	0.68085	0.525614	-1.21989	0.0214276
lncrna.42842	1.34708	0.396848	0.201739	-2.26177	0.0214226
lncrna.49215	0	0.103275	0.323912	2.08376	0.0214221
lncrna.58294	0.180637	0.405268	0.586112	1.28974	0.0014157
lncrna.39958	0.698578	0.630686	0.286701	-1.04622	0.00141451
Zm00001d027184	0.0138367	0.0850659	0.156471	1.17183	0.00141242
lncrna.9789	0.229546	0.0726859	0.0118366	-1.55909	0.00140874
lncrna.24270	1.59279	0.368571	0.159156	-2.70751	0.0014076
lncrna.11773	0.462663	0.121923	0.124923	-1.32284	0.00140645
Zm00001d022891	0.0392746	0.00818586	0.870594	2.80094	0.00140314
lncrna.10295	0.18851	0.11856	0.033312	-1.11381	0.00140312
lncrna.37033	0.0864521	0.165509	0.473706	1.62151	0.00139203
lncrna.52295	0.395144	0.178134	0.0504138	-1.71891	0.00139177
lncrna.16536	0.0458507	0.158463	0.275418	1.364	0.00138914
lncrna.28182	0.290423	0.211197	0.686581	1.01056	0.0013866
lncrna.12667	2.11746	1.20849	0.485841	-1.92033	0.00138622
lncrna.32857	0.134484	0.178328	0.840067	2.00328	0.00138591
lncrna.57466	0.872951	0.610026	0.0517281	-2.68088	0.00138467
Zm00001d000874	0.0613596	0.142213	0.248551	1.11109	0.00138388
lncrna.17167	0.216089	0.175922	0.622112	1.19189	0.00138232
lncrna.8467	1.72561	1.16043	0.373021	-1.9484	0.00138188
lncrna.25017	0.887276	0.0668112	0.184262	-1.79623	0.00138185
lncrna.21813	0.0568585	0.0713059	0.224103	1.04699	0.00138178
lncrna.700	0.0313707	0.227485	0.307315	1.6325	0.00137519
lncrna.39672	0.488307	0.227326	0.0162906	-2.33883	0.00137122
lncrna.27659	1.12242	0.61448	0.371172	-1.37541	0.00136822
lncrna.55834	0.0810903	0.26347	0.293479	1.11958	0.0113665
lncrna.41222	0.0788601	0.140955	0.280229	1.08804	0.0113623
lncrna.24257	0.0811379	0.0616824	0.384566	1.4196	0.0113604
lncrna.45260	0.554609	0.380642	0.194337	-1.15317	0.0113603
lncrna.277	0.175004	0.131004	0.00391551	-1.40404	0.0113563
lncrna.46166	0.0099796	0.360553	0.152899	1.20133	0.0113555
lncrna.21408	0.363444	0.338325	0.0612727	-1.52289	0.0113553
lncrna.23795	0.115278	0.102347	0.00754939	-1.0012	0.0113534
lncrna.50873	0.020537	0.0950946	0.177174	1.20132	0.0113527
lncrna.16054	4.94668	3.45605	0.793241	-2.49821	0.0113524
lncrna.29682	0.450602	0.300701	0.0499387	-1.87664	0.0113509
lncrna.43681	2.10736	0.840633	0.939136	-1.08694	0.0113502
lncrna.16466	0.883124	0.157618	0.030066	-2.91813	0.0113446
lncrna.45963	0.757294	0.306047	0.148718	-1.78528	0.0113441
lncrna.46101	0.00675159	0.0452022	0.174083	1.36036	0.0113436
lncrna.16076	0.00648101	0.75873	0.242598	1.68592	0.0113424
lncrna.38232	0.135626	0.0538676	0.00219528	-1.20517	0.0113421
lncrna.55726	0.4836	0.145006	0.0670032	-1.8051	0.0113376
lncrna.58960	9.91436	1.95075	0.955814	-3.24564	0.0113352
lncrna.19677	0.29272	0.156905	0.0889576	-1.05544	0.0113337
lncrna.5413	0.367132	0.37504	0.118186	-1.09827	0.0113319
lncrna.49659	0.142667	0.0271072	0.00618612	-1.19238	0.0113291
lncrna.40494	1.55426	5.87183	5.09507	1.65096	0.0113238
lncrna.44708	0.041636	0.130026	0.261055	1.35003	0.0113229
lncrna.8056	0.363035	0.132798	0.086583	-1.3113	0.0113226
lncrna.862	0.172576	0.379672	0.461137	1.04169	0.0113183
lncrna.28117	0.0141601	0.132339	0.131914	1.02253	0.0113158
lncrna.6529	0.159205	0.0188929	0	-1.37409	0.0113126
lncrna.31561	0.340961	0.0547452	0.0453016	-1.6016	0.0113118
lncrna.46508	0.117504	0.0944371	0	-1.12104	0.0113111
lncrna.57109	0	0.371616	0.4549	2.47223	0.0113099
lncrna.31080	0.00408873	0.0143471	0.128228	1.13266	0.0113087
lncrna.54532	0.189586	0.0334576	0.0441937	-1.00598	0.0113035
lncrna.58366	0.00580166	0.140528	0.141738	1.19208	0.0113009
lncrna.23181	0.432161	0.469629	0.998088	1.04506	0.0112996
lncrna.4795	0.0551604	0.421867	0.364988	1.58343	0.0112939
lncrna.18201	0	0.145485	0.205076	1.60917	0.0112938
lncrna.28943	0.81852	0.245131	0.0289167	-2.83287	0.0112929
lncrna.15735	0.00279597	0.0493503	0.144539	1.25028	0.0112928
lncrna.51065	0.264409	0.0827108	0.0717192	-1.08551	0.0112916
lncrna.22560	0.331407	1.23061	1.24845	1.64418	0.0112891
lncrna.21521	0.159279	0.0443869	0.0215825	-1.09257	0.0112882
lncrna.41655	0.218807	0.114672	0.0393362	-1.19411	0.0112867
lncrna.2956	0	0	0.143682	1.285	0.0112856
lncrna.55571	1.12888	0.533211	0.25174	-1.80476	0.0112824
lncrna.16183	0.392636	0.354374	0.0220656	-2.01287	0.011278
lncrna.10431	0.546819	0.360223	0.184621	-1.18432	0.0112768
lncrna.11493	0.321246	0.190346	0.0440862	-1.54773	0.0112721
lncrna.3196	0.261892	0.193686	0	-1.85556	0.0112705
lncrna.35420	0.759583	1.55292	1.80012	1.14438	0.0112694
lncrna.22652	0.166738	0.0629126	0.0215125	-1.13432	0.0112692
lncrna.36625	0.278488	0.0626085	0	-1.92025	0.0112691
lncrna.58970	0.810014	0.528344	0.323345	-1.10405	0.0112599
lncrna.17695	0.150551	0.101513	0	-1.32511	0.0112592
lncrna.45034	0.128642	0.389615	0.411249	1.16093	0.0112578
lncrna.10664	0.164621	0.150844	0.0275534	-1.05283	0.0112574
lncrna.5091	0.289278	0.0280409	0.054517	-1.33303	0.0112532
lncrna.28011	0.089845	0.185879	0.393857	1.37927	0.0112521
lncrna.33302	0.444839	0.314167	1.08534	1.1214	0.0112506
lncrna.42537	0.402738	0.147627	0.1376	-1.08127	0.0112472
lncrna.42050	0.301531	0.243596	0.097216	-1.02573	0.0112436
lncrna.58865	0.253172	0.0269123	0	-1.82037	0.0112385
lncrna.5331	0.0487241	0.143643	0.269746	1.3139	0.0112379
lncrna.17353	0.183172	0.0769142	0.0173916	-1.27035	0.0112342
lncrna.6439	5.07741	5.31077	1.96348	-1.32715	0.0112342
lncrna.20752	0.895575	0.823593	0.388583	-1.02693	0.0112311
lncrna.58936	0.0776828	0.262777	0.26427	1.0357	0.0112284
lncrna.23112	0.445167	0.0780805	2.19103	2.07123	0.0112278
lncrna.21014	0.489997	0.237044	0.0184016	-2.31702	0.00122462
lncrna.42746	0.105126	0.0514262	0	-1.03651	0.00122311
lncrna.9502	0	0.0441119	0.17829	1.47659	0.00122231
lncrna.27680	0.690467	0.389528	0.285634	-1.03547	0.00122031
lncrna.55438	0.715218	0.301224	0.13898	-1.7703	0.00122004
lncrna.5277	1.47327	0.320347	0.0291632	-3.6065	0.00121692
lncrna.35997	0.28692	0.108542	0.0396381	-1.47034	0.00121652
lncrna.21997	0.404201	0.716398	0.0214347	-2.05382	0.00121187
lncrna.8890	0.0693383	0.0813541	0.253701	1.06262	0.00121164
lncrna.24448	0	0.00364537	0.153595	1.34253	0.00120785
lncrna.14318	0.257948	0.0625245	0.0722879	-1.05493	0.00120396
lncrna.20857	0.10315	0.0517291	0	-1.02254	0.00120272
lncrna.38084	0	0.0867014	0.287448	1.954	0.00120217
lncrna.40730	0	0.265202	0.467503	2.50463	0.00119981
lncrna.30211	0.416593	0.0443617	0	-2.36903	0.00119476
lncrna.40045	0.128887	0.761943	0.475036	1.32902	0.00119376
lncrna.11399	0.0298938	0.449264	0.696471	2.61629	0.00119265
lncrna.17923	0	0.0382918	0.303131	2.01125	0.00119242
lncrna.2236	0.0423724	0.197981	0.277924	1.40843	0.00118911
lncrna.54421	0.121713	0.0661126	0.000827869	-1.1368	0.0011886
lncrna.56162	0.107312	0.037415	0.36133	1.15399	0.00118599
lncrna.28964	0.156178	0.0916459	0.00700758	-1.25943	0.00118563
lncrna.8237	0.0614106	0.435845	0.242893	1.08702	0.0011812
lncrna.28193	0.892706	1.61529	2.45671	1.36485	0.00117982
lncrna.6932	0.369126	0.171096	1.25665	1.532	0.00117554
lncrna.9632	0.909379	0.475168	0.381676	-1.06733	0.00117503
lncrna.20582	0.571272	0.444903	0.154759	-1.39777	0.00117227
lncrna.30582	0.464183	0.28149	0.088973	-1.57798	0.00117049
lncrna.27004	0.200142	0.103425	0.0335492	-1.16828	0.00117018
lncrna.12776	0	0	0.114446	1.10061	0.00116758
lncrna.36051	0.176622	0.06061	0.0302916	-1.08617	0.00116611
lncrna.56366	0.0316467	0.133479	0.451522	2.06675	0.0116578
lncrna.47801	0.46642	0.353865	0.0575264	-1.84628	0.011615
lncrna.10545	0.633168	0.435618	0	-2.87414	0.0115952
lncrna.9298	1.00787	0.234554	0.00929288	-3.34151	0.011587
lncrna.32063	0.238843	0.439066	0.728097	1.28918	0.0115784
lncrna.55275	0.26048	0.41962	0.796022	1.31361	0.011552
lncrna.40611	0.0445776	0.136751	0.249564	1.27371	0.0115292
lncrna.43645	0.219286	0.109165	0.0236716	-1.36834	0.0115071
lncrna.39482	0.0190741	0.0666067	0.142093	1.0237	0.0114903
lncrna.59271	0.0309815	0.0576583	0.222164	1.29843	0.0114851
lncrna.16874	0.993958	0.894155	2.89854	1.4547	0.0114674
lncrna.30466	0.00875648	0.0243519	0.171715	1.32099	0.0114626
lncrna.54518	0.545779	0.367102	0.127003	-1.50833	0.0114592
lncrna.19103	0.00531812	0.0281051	0.115324	1.03176	0.0114354
lncrna.14677	1.80716	0.481352	0.485077	-1.70473	0.0113659
lncrna.50293.1	0.105165	0.089959	0.398815	1.28172	0.0113602
lncrna.9752	0.194819	0.00442685	0	-1.55983	0.0113161
lncrna.36736	1.08391	0.577964	0.100122	-2.56461	0.0112882
lncrna.47739	0.0452086	1.1946	0.725856	2.50776	0.0112772
lncrna.33530	1.008	0.40994	0.0421514	-2.96246	0.0112735
Zm00001d000877	0.569239	0.25889	0.146365	-1.44173	0.0112584
lncrna.39480	0.0841621	0.1955	0.75804	2.22007	0.0112413
lncrna.6222	0	0.0488301	0.157897	1.36679	0.0112311
lncrna.36259	1.26413	0.742926	0.522834	-1.13106	0.0112007
lncrna.48679	0.0344561	0.163145	0.176398	1.03961	0.0111913
lncrna.50106	0.586203	0.393998	0.21785	-1.11029	0.0111876
lncrna.34477	0.144627	0.414956	0.650742	1.61773	0.011098
lncrna.42226	0.606673	0.364383	0.232888	-1.08601	0.0110931
lncrna.1954	0.216295	0.0542592	0.00236572	-1.62754	0.0110498
Zm00001d000866	0	0.10069	0.123333	1.15919	0.0110322
lncrna.30815	0.528515	0.478843	2.55121	2.07663	0.0110267
lncrna.57186	0.72495	1.09955	0.184629	-1.53522	0.0110205
lncrna.5941	0.128513	0.328505	0.728302	1.85788	0.0109893
lncrna.36138	0.122649	0.097223	0	-1.15477	0.0109808
lncrna.26047	0.322183	0.126625	0.0947533	-1.11622	0.0109714
lncrna.49256	0.126466	0.175676	0.0103641	-1.03703	0.0109547
lncrna.27677	0.25846	0.155675	0.0542299	-1.21673	0.00109269
lncrna.32416	0.297358	0.360666	0.769393	1.12957	0.00109084
lncrna.1999	0.175578	0.0832399	0	-1.46246	0.0010895
lncrna.42364	0.259909	0.131563	0	-1.84763	0.00108895
lncrna.3548	0	0.141572	0.450619	2.46105	0.00108711
lncrna.18394	0.0517332	0.0491544	0.232819	1.1332	0.0010852
lncrna.10537	0.193197	0.0641311	0.00767695	-1.44516	0.00108191
lncrna.35117	0.973032	0.753073	0.410768	-1.07095	0.00107933
lncrna.51870	0.335961	0.239613	0.00369513	-2.07185	0.001078
lncrna.43939	0.837633	0.702128	0.203304	-1.62826	0.00107583
lncrna.21874	0	0.0463886	0.116776	1.1162	0.00107571
lncrna.49140	0.164732	0.513174	0.769425	1.71553	0.00107513
lncrna.38902	2.09125	1.02585	0.555504	-1.74108	0.00107362
lncrna.20598	0.237194	0.099753	0.019951	-1.49113	0.0010708
lncrna.19468	0	0.158246	0.327626	2.09635	0.00107074
lncrna.41345	0	0.141866	0.134842	1.23169	0.00107064
lncrna.52678	0	0.0625298	0.114605	1.10169	0.00106986
lncrna.18256	0.0428539	0.259905	0.334467	1.60471	0.00106884
lncrna.44156	0.643116	0.32124	0.11383	-1.79712	0.00106862
lncrna.2741	0.568171	1.7619	2.09036	1.71288	0.00106817
lncrna.23199	0	0.021428	0.203582	1.60209	0.00106778
lncrna.29332	0.198216	0.113582	0.0184132	-1.33253	0.00106454
lncrna.37165	0.0560285	0.345903	0.24193	1.13189	0.00106365
lncrna.17922	0.0419377	0.381389	0.393263	1.7971	0.00106229
lncrna.4464	0.180275	0.226118	0.795608	1.67603	0.00105786
lncrna.5925	0.570984	0.383386	0.152322	-1.41101	0.0010568
lncrna.9578	0.504727	0.292197	0.16744	-1.17707	0.00105553
lncrna.19664	0.25599	0.150892	0.0218411	-1.54684	0.00105479
lncrna.31027	0.304295	0.0666001	0.0112918	-1.86106	0.00105391
lncrna.14825	0	0.7154	0.917413	3.34683	0.00105365
lncrna.21675	1.00249	0.631183	0.362471	-1.25334	0.00105143
lncrna.44660	1.12056	0.275117	0.0709431	-2.83596	0.00105017
lncrna.39013	0.0281517	0.264795	0.569816	2.38591	0.0010491
lncrna.40772	0.0229738	0.0425388	0.667063	2.64099	0.00104845
lncrna.3882	0.31961	0.159449	0.0740566	-1.26949	0.00104752
lncrna.32540	0.0514353	0.159453	0.48732	1.95544	0.00104695
lncrna.40146	0.267178	0.128985	0.0474071	-1.31667	0.011046
lncrna.22996	0.288868	0	0	-1.95928	0.0110403
lncrna.55458	1.00831	0.26193	0	-3.47029	0.0110398
lncrna.5312	0.254121	0.0712007	0.06039	-1.14266	0.0110376
lncrna.27183	0.75284	0.494731	0.165872	-1.68154	0.011037
lncrna.36230	0.0614818	0.0895214	0.233479	1.04622	0.0110349
lncrna.55758	0.113539	0.135465	0	-1.0945	0.0110345
lncrna.28275	1.0086	0.405318	0.427322	-1.07199	0.0110341
lncrna.56492	3.22518	2.51865	1.47837	-1.07499	0.0110326
lncrna.29155	0	0.0648631	0.20725	1.61941	0.0110322
lncrna.30585	0.380813	0.337473	1.06514	1.27696	0.0110306
lncrna.4272	2.61945	1.53178	0.983594	-1.32749	0.0110281
lncrna.6615	0.0100051	0.0962799	0.128518	1.05473	0.0110279
lncrna.24362	0.209692	0.0978181	0.011977	-1.46763	0.0110247
lncrna.57132	0.381652	0.121743	0.0895481	-1.34543	0.0110247
lncrna.15044	0.447878	0.119644	0	-2.45385	0.0110239
lncrna.45476	0.000647033	0.038719	0.158548	1.36113	0.011023
lncrna.38427	0.907886	0.448121	0.128805	-2.13914	0.0110214
lncrna.1373	0.396926	0.270922	0.043221	-1.79479	0.011021
Zm00001d000982	3.07076	2.6328	1.42717	-1.05396	0.0110186
lncrna.14087	0.133763	0.106921	0	-1.22505	0.0110181
lncrna.31491	1.12317	0.330464	0.181409	-2.11989	0.0110179
lncrna.6418	4.97498	3.7315	2.41156	-1.01482	0.0110143
lncrna.31183	0.0126206	0.183766	0.191942	1.37421	0.0110132
lncrna.59100	0.191473	0.207533	0.0061963	-1.45663	0.0110113
lncrna.26755	0.309479	0.171296	0.0529685	-1.42056	0.0110091
lncrna.22077	0.681354	0.993365	1.64111	1.15596	0.0110079
lncrna.57838	0.0859391	0.190652	0.353819	1.28729	0.0110049
lncrna.24678	0.207056	0.0923667	0.0431423	-1.10105	0.0110042
lncrna.10851	0.222558	0.160615	0.0560096	-1.04792	0.0110037
lncrna.21031	1.32885	0.642465	0.502697	-1.24536	0.0110014
lncrna.38944	1.1041	0.777494	0.169543	-2.15937	0.0110012
lncrna.17584	0.11794	0.502396	0.00202362	-1.09503	0.0110005
lncrna.42013	0	0.0360879	0.100104	1.00075	0.0109981
lncrna.49442	15.7775	9.80959	6.87673	-1.18636	0.0109977
lncrna.10769	0.336452	0.316645	0.00236239	-2.09214	0.010997
lncrna.58149	2.19528	1.9772	0.99505	-1.06767	0.0109967
lncrna.27834	0.164511	0.390896	0.0196169	-1.14491	0.0109956
lncrna.52610	0	0	0.155963	1.35594	0.0199164
lncrna.50092	0.396544	0.253826	0.106553	-1.26541	0.0199088
lncrna.30974	0.2384	0.0935052	0.0238568	-1.45006	0.0199073
lncrna.48931	2.65966	9.16465	6.35289	1.22545	0.0198999
lncrna.1464	0	0.0388728	0.163477	1.39768	0.0198994
lncrna.43394	0.0110121	0.0175448	0.132501	1.06652	0.0198863
lncrna.28124	1.17137	0.750809	0.137631	-2.41959	0.019882
lncrna.58732	0.0408346	2.8411	1.52012	3.52403	0.0198574
lncrna.32123	0.84144	0.00512808	0.00865786	-3.11508	0.0198543
lncrna.34610	1.65054	1.35551	0.706074	-1.11881	0.0198415
lncrna.4728	0.0479505	0.0934004	0.276103	1.34601	0.0198395
lncrna.15685	0.112965	0.0558067	0	-1.09061	0.0198172
lncrna.15732	0	0.0596468	0.10733	1.05193	0.01981
lncrna.21955	12.2426	6.0854	5.62409	-1.10853	0.0197982
lncrna.1500	0.0324745	0.0892663	0.188683	1.12377	0.0197665
lncrna.56175	0	0.0243535	0.214749	1.6542	0.0197515
lncrna.842	5.27579	7.328	14.409	1.4324	0.0197425
lncrna.9738	0.731742	0.619872	0.242249	-1.28109	0.0197052
lncrna.8786	0.243931	0.048675	0.0600218	-1.10385	0.0196695
lncrna.5261	0.0478984	0.0563042	0.235637	1.18229	0.019665
lncrna.36710	0.132649	0.159616	0.383798	1.05625	0.019655
lncrna.51237	0.232075	0.200213	0.053856	-1.10993	0.0196484
lncrna.55168	0.338879	0.238024	0.0858547	-1.23965	0.0196375
lncrna.27594	0.0959235	0.00308175	0.500123	1.61497	0.0196348
lncrna.33247	0.913559	1.03738	0.302511	-1.33233	0.0196153
lncrna.29312	0.250566	0.0739637	0	-1.80969	0.0195748
lncrna.53150	0.0381307	0.120701	0.302106	1.54154	0.0195673
lncrna.13845	0.295305	0.681749	0.742242	1.09127	0.0195515
lncrna.49307	0.0108333	0.163323	0.197471	1.42436	0.0195472
lncrna.11140	0.0907215	0.244768	0.302491	1.07749	0.0195146
lncrna.26685	0	0.0920793	0.117421	1.12049	0.00951423
lncrna.50099	0.184827	0.0849364	0	-1.51009	0.00951301
lncrna.427	0.134303	0.103972	0.00618817	-1.14175	0.00949939
lncrna.14770	0	0.0107304	0.110373	1.07295	0.00947958
lncrna.2322	0	0.0783267	0.190085	1.53647	0.00946131
lncrna.47551	0.498492	0.35118	0.0987149	-1.59063	0.00942598
lncrna.27678	0.265521	0.0518545	0.0409738	-1.37453	0.00941262
lncrna.67	0.148184	0.0738785	0	-1.31141	0.0094057
lncrna.53446	0.678634	0.320451	0.259492	-1.11499	0.00940558
lncrna.4129	0.146054	0.0481503	0.0150669	-1.0965	0.00939757
lncrna.32862	0.151543	0.0506478	0	-1.33081	0.00939242
lncrna.50205	0.204933	0.147836	0.033056	-1.19646	0.0093738
lncrna.4245	1.56561	3.01131	3.66559	1.17683	0.00933366
lncrna.3374	0.0266141	0.0985893	0.172352	1.10503	0.0093321
lncrna.28376	0.0386359	0.11705	0.279314	1.45209	0.00932804
lncrna.27280	0.197353	0.0728039	0.0222665	-1.28215	0.00932343
lncrna.40004	0.472326	0.179374	0.0577093	-1.85957	0.00931504
lncrna.29128	0.807351	0.759793	0.342435	-1.03619	0.00930908
lncrna.26601	0.595515	0.6593	0.181656	-1.30414	0.00928858
lncrna.1314	0.138961	0.214984	0.451287	1.20603	0.00927955
lncrna.21496	0.556878	0.108412	0.0317282	-2.31806	0.00926722
lncrna.3492	0	0.00716262	0.142255	1.27652	0.00925086
lncrna.31407	0	0.0526729	0.171574	1.44134	0.00921175
lncrna.55676	0.0145471	0.0357395	0.147189	1.10967	0.00920688
lncrna.9461	0.0671997	0.118722	0.254099	1.08258	0.00918853
lncrna.22538	0	0.029373	0.410934	2.35314	0.00918796
lncrna.34576	0	0.00840724	0.103683	1.02633	0.00918282
lncrna.56203	0.525318	0.241322	0.138067	-1.39322	0.00918032
lncrna.41874	0	0	0.129982	1.20152	0.00914269
lncrna.51890	0.0360563	0.388442	0.27808	1.47449	0.00911986
lncrna.11012	0.0429506	0.0840734	0.204983	1.09321	0.00911372
lncrna.5489	0.134031	0.0912165	0.00909398	-1.10113	0.00910869
lncrna.4463	0.20977	0.284302	0.853289	1.62171	0.029108
lncrna.39746	0.151922	0.0801423	0	-1.33298	0.0291075
lncrna.14826	0	0.213115	0.318015	2.06356	0.0291063
lncrna.3944	1.14729	0.70642	0.154929	-2.29063	0.0291049
lncrna.41329	0.0131323	0.0186718	0.138698	1.07718	0.0290883
lncrna.15048	0.0167664	0.143428	0.188719	1.30604	0.0290833
lncrna.46998	0.905394	0.847725	0.254605	-1.50348	0.0290754
lncrna.32412	0.309208	0.289298	0.0328635	-1.62289	0.029068
lncrna.28623	0.219421	1.05281	1.14349	1.96087	0.0290503
lncrna.46844	0	0.0195186	0.126694	1.18075	0.0290222
lncrna.4258	0.118013	0.0886944	0	-1.12442	0.0290154
lncrna.25967	0	0.283872	0.276628	1.91314	0.0290072
lncrna.53573	0.874942	0.67914	0.302614	-1.27592	0.0290071
lncrna.40467	3.22223	3.69137	1.18023	-1.37575	0.029002
lncrna.58808	0	0.0454129	0.100274	1.00197	0.0289937
lncrna.31739	0.0352771	0.1415	0.215873	1.22343	0.0289825
lncrna.42738	0.7794	2.10817	1.91548	1.19653	0.0289516
lncrna.9967	0.0190865	0.103824	0.199895	1.33245	0.0289426
lncrna.36572	0.915992	0.168349	0	-3.34482	0.0289298
lncrna.10517	0.21202	0.559254	0.535161	1.02548	0.0289277
lncrna.24817	0.0944677	0.0977041	0.571213	1.78724	0.0288936
lncrna.48357	0.222201	0.425836	0.956042	1.71263	0.0288843
lncrna.46592	0.0121016	0.487286	0.598778	2.64003	0.0288792
lncrna.38747	0.396682	0.491448	0.124991	-1.14246	0.0288776
lncrna.10401	0.123583	0.018872	0	-1.16081	0.0288719
lncrna.30420.1	0.808951	1.56564	2.10657	1.27953	0.0288677
lncrna.54232	0.153285	0.199249	0.00793696	-1.23057	0.028867
lncrna.41134	0.15202	0.103828	0.838456	1.89675	0.028838
lncrna.4001	0	0.00958514	0.12198	1.15043	0.028838
lncrna.49487	0.0622353	0.166224	0.273089	1.20143	0.0388374
lncrna.29245	0	0.262995	0.820858	3.20298	0.0388373
lncrna.3225	0.020092	0.290613	0.210294	1.3695	0.0388253
lncrna.53513	0.00629093	0.689856	0.778586	3.04717	0.0388247
lncrna.44289	0.664396	0.127114	0.13707	-1.68901	0.0388225
lncrna.42528	0.559903	0.204768	0.0641318	-2.0074	0.0387831
lncrna.18145	0.00549531	0.016751	0.151117	1.25118	0.0387808
lncrna.13804	0.988724	1.06798	0.30008	-1.44428	0.0387796
lncrna.41978	0.343428	0.273925	0	-2.1487	0.038759
lncrna.51663	0.0828129	0.51719	0.386583	1.41232	0.0387433
lncrna.56855	0.356126	0.0111877	0	-2.18943	0.0387395
lncrna.54816	0.685512	0.575084	0.0991712	-1.97962	0.0387365
lncrna.13244	0.47351	0.487818	0.148777	-1.20497	0.0387235
lncrna.4995	0.801013	0.629687	0	-3.17155	0.0387182
lncrna.44278	0.253969	0.199059	0.0735698	-1.02811	0.0387168
lncrna.20664	2.56921	4.05293	5.34594	1.02877	0.0386953
lncrna.5090	1.26802	0.115773	0.181351	-2.28165	0.0386911
lncrna.50441	0.385174	0.121492	0.0937465	-1.32433	0.038685
lncrna.17493	0	0.0958904	0.197206	1.57146	0.0386603
lncrna.50316	0.418438	0.273392	0.0844003	-1.49133	0.0386422
lncrna.11945	0.00207877	0.0184373	0.363877	2.18406	0.0386312
lncrna.40500	0	0.145659	0.933226	3.36908	0.0386262
lncrna.45507	0.172905	0.0409039	0	-1.4484	0.0086243
lncrna.49759	0	0.0563873	0.153965	1.34463	0.00862104
lncrna.39883	0.190956	0.108023	0.0236728	-1.23427	0.00859258
lncrna.43267	0.835824	3.16036	2.90946	1.6852	0.00857864
lncrna.41642	0	0.168262	0.191829	1.54512	0.00857543
lncrna.35464	0.386404	0.066546	2.12138	2.19123	0.00852667
lncrna.14097	0.239461	0.227411	0.73284	1.2948	0.00851606
lncrna.45790	0.357044	0.135673	0.043412	-1.67217	0.00851215
lncrna.40151	1.08234	0.681382	0.00172262	-3.53893	0.00850923
lncrna.15777	0	0.0981819	0.174439	1.45648	0.00848883
lncrna.56085	0.49796	0.2682	0.116057	-1.46864	0.00848015
lncrna.9897	0.183628	0.319413	0.561247	1.22119	0.00847655
lncrna.4573	0.0907753	0.166607	0.286927	1.02019	0.00847612
lncrna.43342	0.570644	0.347413	0.234246	-1.00464	0.00846936
lncrna.350	0.308714	0.166924	1.18703	1.65488	0.00846745
lncrna.25559	0.748136	0.611217	2.78683	1.76712	0.00845465
lncrna.17776	0.024899	0.233997	0.188271	1.20666	0.00845346
lncrna.29892	0	0.50772	0.191723	1.5446	0.00845148
lncrna.5119	0.415093	0.624194	1.62257	1.74166	0.00844942
lncrna.25567	0.193821	0.190185	0.00342432	-1.50636	0.00843486
lncrna.26091	0	0.24234	0.348962	2.16659	0.00840856
lncrna.21789	0.31376	0.148222	0.00693926	-1.952	0.00840797
lncrna.36536	0	0.0227811	0.107874	1.05571	0.00839794
lncrna.6467	0	0.0809606	0.278345	1.9197	0.00838584
lncrna.46888	0	0	0.473537	2.51989	0.0083758
lncrna.45910	0.033074	0.336617	0.277154	1.50293	0.00837546
lncrna.58301	0.640812	0.21485	0.0465429	-2.33778	0.00837494
lncrna.3202	0.363644	0.249912	0.00468663	-2.14694	0.00833533
lncrna.57379	0.0164378	0.0118691	0.53105	2.4382	0.0083303
lncrna.16918	0.30701	0.204588	0.063028	-1.31994	0.0183284
lncrna.30435	0.554534	0.21768	0.20999	-1.07824	0.0183205
lncrna.15793	0	0.116904	0.200489	1.58731	0.0183179
lncrna.8167	0	0.0958287	0.109726	1.06851	0.01831
lncrna.39516	0.432005	0.242242	0.041502	-1.91062	0.0182973
lncrna.53251	0.134334	0.364333	0.829682	1.98817	0.0182722
lncrna.19669	0.0133878	0.06044	0.127407	1.00401	0.0182604
lncrna.24473	0.484304	0.493308	0.0511816	-1.95044	0.0182443
lncrna.51008	0.395017	0.254604	0.114345	-1.20754	0.0181917
lncrna.24651	0.287042	0.649706	0.882398	1.34382	0.0181913
lncrna.35279	0.252149	0.257314	0.0303966	-1.43328	0.0181896
lncrna.1524	0.125898	0.108013	0	-1.17567	0.0181896
lncrna.25336	0.167068	0.370744	0.444328	1.02727	0.0181523
lncrna.45305	0.121325	0.176016	0.34954	1.02229	0.0181502
lncrna.37626	0.176914	0.0929656	0.0338825	-1.04847	0.0181313
lncrna.45932	0.230622	0.0356474	0.0219308	-1.43912	0.0181247
lncrna.39928	0.26373	0.201856	0	-1.86287	0.0181219
lncrna.10898	0.477181	0.249453	0.16514	-1.12227	0.0181173
lncrna.47322	0.204439	0.0908745	0.000343128	-1.60121	0.0180691
Zm00001d001334	0.0770042	0.231672	0.307439	1.2028	0.0180668
lncrna.10486	0	0.0386734	0.627914	2.86377	0.0180558
lncrna.31613	0.111643	0.29795	0.334157	1.03659	0.0180384
lncrna.31969	0.210319	0.0600362	0.0535899	-1.01467	0.0180247
lncrna.39677	0	0.0034149	0.100913	1.00657	0.0180163
lncrna.10818	0.201884	0.912361	1.08393	1.97151	0.0180155
lncrna.54641	0.868951	0.702577	0.308053	-1.24767	0.0179978
lncrna.7900	0.277417	0.172729	0.0571533	-1.26399	0.0179849
lncrna.907	0.208483	0.270647	0.533619	1.03843	0.0179729
lncrna.31156	0.94011	0.724497	0.326898	-1.28477	0.01796
lncrna.34580	0.339144	0.240503	0.0656714	-1.40637	0.0179496
lncrna.36886	1.53449	0.4635	0.300161	-2.03019	0.0179327
lncrna.16391	0.250229	0.0731203	0.025775	-1.47745	0.0179052
lncrna.20645	0.387333	0.28951	0.0545754	-1.6566	0.0178345
lncrna.24521	0.422914	0.209576	0.152312	-1.05137	0.0178199
lncrna.49668	0.237356	0.795277	0.814313	1.43842	0.0177962
lncrna.41432	0.0455579	0.21231	0.219694	1.1351	0.0177882
lncrna.4594	1.40772	1.53833	0.203167	-2.31418	0.0177582
lncrna.55175	0.00875377	0.0940352	0.264502	1.74486	0.0277539
lncrna.54640	1.93325	1.87774	0.742478	-1.27108	0.027747
lncrna.22088	0.650582	0.337745	0.182822	-1.40812	0.0277327
lncrna.41773	0.666603	1.64163	2.75828	1.8986	0.0277174
Zm00001d001263	0.0540403	0.134599	0.318325	1.44132	0.0276841
lncrna.20777	1.07778	0.81622	0.291353	-1.58953	0.0276488
lncrna.13826	0.339492	0.158088	0.118161	-1.01045	0.0276485
lncrna.18165	0.19694	0.0926329	0.014854	-1.37037	0.0276429
lncrna.37061	0.269253	0.100096	0.0595108	-1.21095	0.0276088
lncrna.9488	0.197562	0.162368	0.499644	1.01092	0.0276019
lncrna.4188	0.120387	0.212185	0.362597	1.06971	0.0275965
lncrna.58589	1.51941	2.87176	4.86746	1.61704	0.0275457
lncrna.24888	0.771907	1.78708	1.67218	1.02328	0.027541
lncrna.50291	0.808113	0.21497	0	-3.18287	0.0275314
lncrna.32206	0.181317	0.122803	0.61612	1.348	0.0275128
lncrna.47885	0.731309	0.50417	0.303291	-1.04356	0.027508
lncrna.56097	0	0.175053	0.113049	1.09118	0.0275026
lncrna.45550	0.307599	0.185843	0.0601718	-1.34753	0.0274717
lncrna.42326	0.151171	0.0696784	0	-1.32867	0.0274626
lncrna.26005	0.0504519	0.442434	0.339243	1.54572	0.0274574
lncrna.58920	0.553515	0.443959	0.163336	-1.31132	0.0274347
lncrna.35611	0.146785	0.0229603	0	-1.30325	0.0274237
lncrna.11729	0.383362	0.232354	0.035071	-1.83938	0.0274196
lncrna.12000	0.202907	0.0749493	0.0151914	-1.39484	0.0274144
lncrna.33142	1.83441	1.04846	0.805378	-1.0953	0.0273912
lncrna.46077	0.656854	0.712621	0.144957	-1.62749	0.0273641
lncrna.5680	0.00400127	0.0173978	0.165035	1.34958	0.0273619
lncrna.10230	0.381102	0.222863	0.130697	-1.06034	0.0273507
lncrna.28818	0.345057	0.172268	0.0987026	-1.16338	0.0273226
lncrna.29263	0.207467	0.112755	0	-1.62043	0.0272986
lncrna.9012	1.16404	1.17541	0.189007	-2.12887	0.0272942
lncrna.34714	0.135282	0.170978	0.416624	1.13473	0.0272868
lncrna.28735	0	0.318781	0.228298	1.71501	0.0272728
lncrna.45329	0	0.0618949	0.199997	1.58495	0.00726215
lncrna.27356	0.109901	0.3063	0.460726	1.41759	0.00724132
lncrna.46139	0	0	0.290952	1.96699	0.00723665
lncrna.32538	0.104965	0.522957	0.42605	1.35982	0.00720256
lncrna.17796	0.146755	0.0903103	0.0207483	-1.03108	0.00719307
lncrna.22934	0	0.123191	0.185296	1.51246	0.00717749
lncrna.20773	0.112791	0.123693	0	-1.08944	0.00715099
Zm00001d000987	0.109314	0.157512	0.392444	1.23429	0.00713973
lncrna.14379	0	0.0720284	0.248221	1.8	0.00711429
lncrna.25359	3.53861	7.74363	7.32277	1.02857	0.0071048
lncrna.19671	0.0635002	0.114111	0.333835	1.40786	0.00710379
lncrna.50210	0	0.0661301	0.168647	1.42571	0.00710371
lncrna.6552	0.0137579	0.224538	1.55073	3.85906	0.0070925
lncrna.57151	0.0266144	0.149513	0.219301	1.33448	0.00708248
lncrna.16766	0.321173	0.274983	0	-2.07441	0.00708109
lncrna.11212	0.345046	0.41585	0.0786756	-1.31661	0.00707695
lncrna.10093	4.3416	3.11349	1.67518	-1.32312	0.00706473
lncrna.27047	0	0.0088322	0.197723	1.57397	0.00706175
lncrna.9095	0.0103934	0.0549751	0.189257	1.3897	0.00705912
lncrna.55814	0.543305	0.151026	0.00386491	-2.63079	0.00705876
lncrna.42593	0.113066	0.394063	0.455231	1.38179	0.00705829
lncrna.48296	0.151607	0.0622828	0	-1.33117	0.00705254
lncrna.21147	0.0389022	0.396808	0.255621	1.35627	0.00705206
lncrna.32104	0.318605	0.254801	0.0809666	-1.20987	0.00705005
lncrna.56312	0	0.00110853	0.823859	3.20767	0.00704659
lncrna.2811	1.13228	0.914948	0.221992	-1.93623	0.00703629
lncrna.20675	0.497036	0.33645	0.096997	-1.59964	0.0070246
lncrna.15310	0.242456	0.252351	0.0366179	-1.32577	0.00698865
lncrna.16949	0.53375	0.193838	0.108062	-1.6069	0.00697362
lncrna.4467	0.0408452	0.0629744	0.204751	1.11352	0.00695085
lncrna.17643	15.3636	25.2045	33.4274	1.11647	0.00694605
lncrna.13624	4.79264	2.87109	2.34276	-1.0021	0.00692601
lncrna.28375	0.0184471	0.0758653	0.302976	1.76645	0.00690907
lncrna.2771	0.211914	0.104935	0.0338495	-1.22053	0.00690901
lncrna.55947	0.113	0.161505	0.351955	1.08533	0.00690882
lncrna.3870	4.64354	2.64489	1.53053	-1.54062	0.00689827
lncrna.18708	0	0.0164988	0.163759	1.39922	0.00689672
lncrna.16475	0	0	0.119615	1.13497	0.00689071
lncrna.16476	0	0	0.526959	2.64837	0.0268832
lncrna.35966	0.266187	0.462723	0.673889	1.07954	0.0268822
lncrna.2501	0.123541	0.170987	0.00124623	-1.14267	0.0268805
lncrna.16467	0.827571	0.43227	0.0585443	-2.54857	0.0268802
lncrna.47893	4.20648	2.99842	1.87107	-1.12753	0.0268536
lncrna.52839	0.00906018	0.168718	0.278511	1.79521	0.0268409
lncrna.52011	0	0.0883988	0.178549	1.47793	0.0268062
lncrna.21564	0.288155	0.17782	0.0331823	-1.54323	0.0267955
lncrna.56617	0	0.019067	0.135592	1.23629	0.0267743
lncrna.51148	0.585071	0.517601	0.240336	-1.00929	0.026735
lncrna.18546	0.143914	0.331996	0.623385	1.56839	0.026725
lncrna.36562	0.263553	0.257414	0.0550157	-1.22975	0.026715
lncrna.11654	0	0.0304362	0.135021	1.23279	0.026713
lncrna.39382	1.2412	0.301626	0.233576	-2.00743	0.0266955
lncrna.9456	0	0.0849767	0.411304	2.35418	0.0266953
Zm00001d000677	0	0.426962	0.31163	2.04135	0.0266701
lncrna.20161	0.0331006	0.173468	0.420588	1.96763	0.0266639
lncrna.27945	1.28276	0.251742	0.198336	-2.21254	0.0266552
lncrna.35426	0.372276	0.187823	0.00319641	-2.19424	0.0266217
lncrna.34451	0.0451976	0.0759868	0.270014	1.34956	0.0266177
lncrna.46859	0.341366	0.252414	0.0612857	-1.45236	0.0266121
lncrna.56511	0.161038	0.0709468	0.0234493	-1.08034	0.0265968
lncrna.34489	0.154802	0.0152809	0	-1.34938	0.0265895
lncrna.23297	0.36028	0.412004	0.8768	1.08555	0.0265744
lncrna.23138	0.859222	0.163713	0.0207534	-2.9898	0.0265648
lncrna.17512	0.136534	0.0875356	0	-1.24205	0.026557
lncrna.44520	0	0.0725837	0.691828	2.98519	0.0265445
lncrna.42854	0.132217	1.10183	0.978641	2.21567	0.0265115
lncrna.14506	0.733505	1.40802	2.41131	1.59118	0.0265027
lncrna.4292	0.153075	0.0449266	0.00608429	-1.25435	0.0265
Zm00001d000919	0	0.0796195	0.109135	1.06444	0.0264839
lncrna.52679	0.114925	0.286256	0.47776	1.42663	0.0264816
lncrna.49592	9.50754	27.2594	22.4445	1.23053	0.0264622
lncrna.38317	0.319838	0.515092	0.876641	1.21799	0.0264476
lncrna.51950	0.0376422	0.0492506	0.193268	1.0913	0.0264277
lncrna.9429	0	0.0111419	0.251864	1.81502	0.0264251
lncrna.9240	0.492247	0.554642	0.149137	-1.24926	0.0264178
lncrna.40144	0.0394664	0.444481	0.619841	2.36776	0.0264016
lncrna.44716	0.107707	0.179414	0.350963	1.11846	0.0263915
lncrna.44153	0.626543	2.07596	6.48366	3.17977	0.0263847
lncrna.20225	0.166834	0.227071	0.460211	1.07003	0.00638073
lncrna.15094	0.339341	0.155398	0.0790318	-1.29512	0.00638011
lncrna.26583	0.102612	0.274732	0.409446	1.33021	0.00637421
lncrna.50503	0.17282	0.0563925	0.0229722	-1.14961	0.00635456
lncrna.14499.1	0.0223186	0.0669534	0.318805	1.77563	0.00633793
lncrna.44229	0	0.107754	0.152371	1.33555	0.00633509
lncrna.20622	3.37387	2.34357	1.29787	-1.31331	0.00632175
lncrna.37341	7.70597	6.60707	3.24538	-1.22241	0.00631599
lncrna.13113	0.354924	0.0985623	0.0539209	-1.56344	0.00630893
lncrna.46447	0	0.0870379	0.105423	1.0386	0.00630619
lncrna.33723	0.175136	0.116096	0.0246184	-1.14263	0.00629366
lncrna.41884	6.32083	5.18745	2.8488	-1.12263	0.00628902
lncrna.9680	0.550203	0.111893	0.127622	-1.51425	0.00626727
lncrna.55221	0.0633723	0.0943212	0.266744	1.16661	0.00623819
lncrna.53222	0.569949	0.339464	0.177531	-1.2714	0.00623523
lncrna.40939	0.0296448	0.0619846	0.176441	1.09241	0.00622039
lncrna.39244	0.259989	0.0102651	0	-1.84795	0.00621045
lncrna.40769	0.659798	0.0717619	0.00714956	-2.82599	0.00620548
lncrna.28140	0.438877	0.285788	0.0746275	-1.62568	0.0062048
lncrna.10549	0.0349298	0.0917059	0.174745	1.02588	0.00618208
lncrna.1312	0.0336952	0.0537072	0.178527	1.05887	0.00618174
lncrna.21858	0.110752	0.200412	0.738538	1.99233	0.00617908
lncrna.15758	0.455292	0.104284	0.00972101	-2.33941	0.00617139
lncrna.50322	0.19636	0.377295	0.522786	1.07139	0.00616377
lncrna.16160	0.230466	0.0945628	0.0241702	-1.41218	0.00615944
lncrna.25847	0.135812	0.0110239	0	-1.23763	0.00615778
lncrna.49900.1	0	0.372894	0.224603	1.69868	0.00613728
lncrna.11583	0.533877	0.33027	0.202688	-1.06637	0.00613515
Zm00001d008016	0.042979	0.178667	0.245826	1.27424	0.00611587
lncrna.1467	0.0214027	0.121897	0.167384	1.13911	0.00610679
lncrna.54323	0.00667516	0.143292	1.3341	3.74885	0.00608513
lncrna.49724	0.350126	0.298436	0.996384	1.28435	0.00607341
lncrna.40342	0.388577	0.239653	0.0119851	-2.12528	0.00606611
lncrna.30588	0.424214	0.976702	0.964748	1.02228	0.00606521
lncrna.35333	0.268075	0.156894	0.0763221	-1.06179	0.00605194
lncrna.10244	0.885411	0.545026	0.321856	-1.22398	0.00602464
lncrna.54475	0.34216	0.230317	0.0405771	-1.65321	0.00599326
lncrna.40147	0.00738675	0.585272	0.336858	2.02435	0.00598669
lncrna.55150	0.562713	0.3378	0.157976	-1.36115	0.00598503
lncrna.26208	0.419337	0.127653	0.117025	-1.25881	0.00597487
lncrna.34578	0	0.0425332	0.158913	1.37247	0.000597464
lncrna.58012	0.473967	0.17635	0.0989618	-1.52848	0.000596185
lncrna.3587	0.0263583	0.0994794	0.27094	1.55367	0.000595651
lncrna.51059	0.00638609	0.0759095	0.273096	1.81024	0.00059474
lncrna.39266	0.902737	0.732891	0.291024	-1.35862	0.000593803
lncrna.50042	0.0309543	0.130602	0.257814	1.45015	0.000593362
lncrna.35103	0.605946	0.586769	0.112839	-1.72979	0.000592923
lncrna.47153	0.0394049	0.126702	0.273344	1.42122	0.000591024
lncrna.23582	0.00277483	0.100503	0.134902	1.19257	0.000588559
lncrna.17270	0.394098	0.20783	0.105706	-1.26421	0.000588238
lncrna.37060	0.612322	0.263778	0.169838	-1.40044	0.000585701
lncrna.56243	2.44208	2.05459	1.155	-1.01832	0.00058519
lncrna.3389	0.412509	0.131703	0.129287	-1.16042	0.000584828
lncrna.24558	0	0.148342	0.376521	2.25254	0.000583063
lncrna.48117	0	0	0.332362	2.11224	0.00058157
lncrna.13161	1.9407	2.03895	0.366729	-2.12841	0.000581044
lncrna.26546	0.252829	0.040822	0.0520801	-1.21414	0.000579773
lncrna.19303	0	0.190975	0.609438	2.82668	0.000578982
lncrna.29048	0.0198465	0.0867779	0.439507	2.17045	0.00057787
lncrna.17719	0.185913	0.153046	0.0279467	-1.16003	0.000577205
lncrna.19226	1.57589	1.72361	0.378084	-1.80959	0.000577051
lncrna.23259	0.0340136	0.12107	0.179902	1.06254	0.0005747
lncrna.4645	0.0426725	0.02013	0.196851	1.05703	0.000574641
lncrna.30342	0.0835071	0.5053	0.350967	1.29719	0.000571546
lncrna.12196	0.01927	0.00799365	0.164436	1.14869	0.000570085
lncrna.21850	0.264642	0.192347	0.0599651	-1.18873	0.000568885
lncrna.21215	0.182029	0.0783534	0	-1.49585	0.000568103
lncrna.59125	1.29424	0.974321	0.395696	-1.49195	0.000565855
lncrna.5300	0.0150638	0.100606	0.218262	1.46778	0.000564104
lncrna.32096	1.61321	0.26696	0.063752	-3.38712	0.000562104
lncrna.36782	0.218901	0.720352	0.584911	1.10281	0.000561678
lncrna.57337	0.017148	0.0234106	0.163908	1.1717	0.000560264
lncrna.40570	0.0289612	0.0519563	0.462556	2.12506	0.000558124
lncrna.36711	0.0667452	0.105188	0.249363	1.06708	0.0155693
lncrna.37700	0.438678	0.922458	1.30395	1.382	0.0155679
lncrna.66	0.16181	0.172576	0.0210036	-1.11347	0.0155652
lncrna.59002	0.212836	0.184897	0.0113908	-1.48978	0.0155636
lncrna.40393	0.0086257	0.0062716	0.130676	1.0865	0.0155389
lncrna.10214	0.161003	0.0563995	0	-1.38406	0.0155297
lncrna.3854	0.851043	0.935948	2.00729	1.14781	0.0155185
lncrna.33936	0.0921769	0.203827	0.602142	1.86933	0.0154814
lncrna.27586	0.0468256	0.0201629	0.269282	1.33062	0.0154515
lncrna.2949	0.678526	0.29771	0.270644	-1.07071	0.015437
lncrna.10492	0.241594	0.0940235	0.0480701	-1.206	0.0154354
lncrna.40274	0.0082139	0.199307	0.147199	1.19179	0.0154186
lncrna.13099	0.125053	0.0599625	0.652168	1.74079	0.0154097
lncrna.35957	0.553822	0.0721478	0.0440775	-2.18205	0.0154077
lncrna.39719	2.5609	4.66666	5.25696	1.0095	0.0153907
lncrna.26791	0	0.0705241	0.213347	1.64776	0.0153606
lncrna.39414	0.125979	0.0965983	0	-1.17619	0.0153574
lncrna.50563	0.230108	0.114236	0.0529421	-1.10995	0.015357
lncrna.56636	0	0.147318	0.244597	1.78491	0.0153471
lncrna.55995	0.00764068	0.0324455	0.155471	1.24694	0.0153337
lncrna.124	0	0.20649	0.424231	2.3902	0.0153127
lncrna.26477	0	0.0159601	0.239738	1.76442	0.0153035
lncrna.42758	1.14064	2.1494	2.5525	1.09627	0.0152811
lncrna.52843	2.38	1.95821	0.542848	-1.94779	0.0152403
lncrna.4071	0.906281	1.1159	2.66407	1.45776	0.0152286
lncrna.35425	0.283357	0.122423	0.000995562	-1.9244	0.0152113
lncrna.47367	0.168856	0.160721	0.00574005	-1.34631	0.0151941
lncrna.50274	0.42219	0.4659	0.0274294	-2.03488	0.0151914
lncrna.48252	0.167707	0.162199	0.0260971	-1.08612	0.0151684
lncrna.50532	0	0.0383651	0.110056	1.07077	0.0151594
lncrna.32088	0.0900221	1.44606	2.19551	3.59457	0.0151549
lncrna.26722	0	0.285631	0.266323	1.87311	0.0151549
lncrna.50358	0	0.151605	0.213435	1.64816	0.0151533
lncrna.28378	0.592231	0.345889	0	-2.79125	0.0151442
lncrna.4996	0.302954	0.296569	0.888613	1.29479	0.0151098
lncrna.10484	0.342757	0.256224	0.0744305	-1.34386	0.0150918
lncrna.40490	0.99068	0.156552	0.136045	-2.20809	0.0150877
lncrna.36950	0.00275249	0.141173	0.130766	1.16725	0.015074
lncrna.19463	0.262661	0.281198	0.953474	1.53846	0.0150535
lncrna.8581	0.0587989	0.0725734	0.220502	1.01313	0.0150396
lncrna.20138	0.00306355	0.0149386	0.283445	1.89548	0.0150356
lncrna.22986	0	0.0312143	0.16781	1.42121	0.0150328
lncrna.27653	0.327886	0.795105	1.18783	1.58964	0.0150314
lncrna.15950	0.534174	0.642113	0.128482	-1.4728	0.0150289
lncrna.28465	0.604352	0.631118	0.00430477	-2.75549	0.0150226
lncrna.30244	0.0566102	4.96146	3.44616	4.50101	0.0150089
lncrna.34125	0.117913	0.143429	0.338771	1.00972	0.0150024
lncrna.44348	0.310138	0.622938	0.889245	1.27022	0.0149979
lncrna.8958	0.701198	0.15746	0.288434	-1.04449	0.0149901
lncrna.21543	0.0612285	0.121916	0.267097	1.18705	0.0149734
lncrna.32098	0.0228196	1.88458	3.00554	4.66023	0.0149721
lncrna.14635	0.00313633	0.202575	0.553154	2.66287	0.0149627
lncrna.7231	0	0.00916697	0.119538	1.13447	0.0149589
lncrna.8047	2.86157	1.80701	1.0287	-1.3917	0.0149379
lncrna.28265	0.322736	0.152727	0.0457978	-1.53579	0.0149279
lncrna.34121	0.309748	0.401457	1.43623	1.90659	0.0149208
lncrna.13114	0.348653	0.0953205	0.0583179	-1.50278	0.0149208
lncrna.16758	0.775665	0.565605	0.00204042	-3.10124	0.014904
lncrna.2408	0.299504	0.0194723	0.0170004	-1.7717	0.014903
lncrna.28377	0.32912	0.24016	0	-2.10138	0.0148999
lncrna.44357	0.754501	0.185187	0	-3.09508	0.0148953
lncrna.49423	0	0	0.639902	2.88733	0.0148644
lncrna.16615	0.541111	0.49305	0.16499	-1.27464	0.0148603
lncrna.3500	0.205676	0.019599	0	-1.612	0.0148476
lncrna.6318	0.0123195	0.034232	0.151805	1.1647	0.0148427
lncrna.34207	0.966306	0.882095	0.375135	-1.16621	0.0148364
lncrna.52894	2.39428	3.36036	5.51674	1.17111	0.0148287
lncrna.44523	0	0	0.341142	2.14124	0.0148158
lncrna.4776	0.366317	0.117992	0.112308	-1.13515	0.0148101
lncrna.3553	0	0.0150977	0.132699	1.21847	0.0148063
lncrna.31588	0.362132	0.281741	0	-2.2083	0.0047666
lncrna.48545	0	0.360147	0.10325	1.02326	0.00474693
lncrna.43352	0.174342	0.176388	0.524947	1.18776	0.00473886
lncrna.31898	0.194239	0.42579	0.557006	1.15892	0.00472983
lncrna.50698	8.46562	7.09462	3.35674	-1.30915	0.00472081
lncrna.2321	0.00607519	0.0231162	0.277164	1.8301	0.00472072
lncrna.38333	4.01918	3.06998	0.897253	-2.04633	0.00469556
lncrna.21103	0.0548751	0.586016	1.43634	3.31032	0.00469398
lncrna.29447	0.0085799	0.0132352	0.187329	1.40395	0.00469053
lncrna.39216	1.20649	0.780911	0.458797	-1.2253	0.00467541
lncrna.9409	0.654154	0.323816	0	-2.91486	0.00467531
lncrna.10597	0.219478	0.185069	0.0143737	-1.48196	0.00466374
lncrna.28238	0.145097	0.356673	0.505038	1.30367	0.00465845
lncrna.21165	0	0.0258257	0.181447	1.49286	0.00465311
lncrna.15026	0.085316	0.15825	0.304349	1.12562	0.0046311
lncrna.46840	0.128113	0.0746991	0.563789	1.54098	0.00462756
lncrna.25125	0.129793	0.473315	0.701882	1.80306	0.00461726
lncrna.4336	0.700221	0.303891	0.232909	-1.26527	0.00458612
lncrna.56020	1.09906	0.589323	0.0636597	-2.87314	0.00458311
lncrna.10917	0.330826	0.28856	0.947092	1.28121	0.00458038
lncrna.44110	0	0.114755	0.182928	1.50043	0.00455376
lncrna.29395	0.195372	0.258237	0	-1.56253	0.00454292
lncrna.40712	0.831239	0.567316	0.285154	-1.27372	0.00453709
lncrna.40239	0.966457	0.711329	0.187047	-1.89347	0.00453263
lncrna.3522	0.23937	0.0667467	0	-1.76286	0.00452792
lncrna.41764	0.645717	0.672082	0.192043	-1.35245	0.00451962
lncrna.3846	0.42766	0.102389	0.0409998	-1.90392	0.00451832
lncrna.13356	0.154733	0.347949	0.438923	1.08109	0.00451826
lncrna.33586	0	0.0577418	0.134426	1.22913	0.00450241
lncrna.26414	0.982735	0.4785	0.394993	-1.1292	0.00448951
lncrna.24693	0.0130331	0.0360789	0.150872	1.1502	0.00448821
lncrna.59375	0.138819	0.0465157	0.00450604	-1.19233	0.00447685
lncrna.32864	0.00509206	0.0297942	0.135268	1.16265	0.0144726
lncrna.36358	0	0.069397	0.10243	1.01742	0.0144594
Zm00001d008017	0.715931	0.47265	0.126031	-1.85192	0.0144557
lncrna.35421	0.275336	0.523632	0.773029	1.21785	0.0144543
lncrna.21552	0.0343286	0.317565	0.329277	1.67614	0.0144535
lncrna.19789	0.323288	0.193087	0	-2.08164	0.0144534
lncrna.839	1.16151	2.05258	0.0637199	-2.94585	0.014449
lncrna.45299	0.582418	0.975995	0.0376828	-2.30931	0.0144422
lncrna.38911	0.128603	0.103258	0	-1.19285	0.0144341
lncrna.27732	3.65637	0.492802	0	-5.23127	0.0144272
lncrna.23528	0.169421	0.21154	0.518549	1.19903	0.0144195
lncrna.14588	0	0.159536	0.139893	1.26239	0.0144192
lncrna.2398	0.00658651	0.00194968	0.223247	1.60061	0.0144029
lncrna.50979	0.0343209	0.0386528	0.347099	1.73491	0.0144026
lncrna.11295	0.0361196	0.111037	0.290407	1.52011	0.0144021
lncrna.34199	1.26773	0.855624	0.504807	-1.17724	0.0143805
lncrna.23923	0.346593	0.24295	0.10967	-1.09084	0.0143357
lncrna.38260	0	0.00493306	0.131943	1.21377	0.0143355
lncrna.17158	0.136925	0.551888	0.847324	1.99943	0.0143134
lncrna.3267	0.0787834	0.0870485	0.285973	1.11029	0.0143017
lncrna.36213	0.852345	0.2143	0.0608551	-2.56572	0.0142934
lncrna.28379	0.0220636	0.150994	0.244449	1.49666	0.0142901
lncrna.58943	1.05584	0.606854	0.278601	-1.61019	0.0142709
lncrna.39335	0.664933	0.744227	1.43054	1.00063	0.014268
lncrna.21587	0.0208375	0.0446359	0.222873	1.4179	0.0142433
lncrna.3477	0.198646	0.0794958	0.00719995	-1.47813	0.0142412
lncrna.47286	0.0153717	0.0526613	0.955514	3.19358	0.0142358
lncrna.1461	0.27475	0.160503	0.0201823	-1.6407	0.0142332
lncrna.6059	2.09862	2.77006	7.45245	1.78034	0.0142324
lncrna.56369	0.766595	0.0371169	0.00198227	-3.08704	0.0142193
lncrna.43886	0.275726	0.350974	0.676998	1.04823	0.0142041
lncrna.37963	0.0192112	0.1674	0.34379	1.89636	0.0141933
lncrna.45508	0.263358	0.12885	0	-1.86139	0.0141911
Zm00001d027039	0.0729093	0.193795	0.469786	1.7204	0.0141855
lncrna.54642	0.727146	0.560935	0.149797	-1.72738	0.0141819
lncrna.36256	0.159344	0.12418	0.00115665	-1.35828	0.0414414
lncrna.39835	0.119411	0.403048	0.342157	1.01092	0.0412978
lncrna.22795	0.0362007	0.397154	0.359027	1.75284	0.0410272
lncrna.7815	1.55469	0.861028	0.37772	-1.79232	0.0407261
lncrna.729	0.218054	0.0663765	0	-1.66927	0.040686
lncrna.30584	0.0726478	0.109064	0.247424	1.00886	0.0406465
lncrna.4327	0.626138	1.19315	1.4645	1.10739	0.0405947
lncrna.21138	0.19037	0.328833	0.517682	1.08897	0.0400514
lncrna.29311	0.361791	0.126398	0.0262648	-1.87079	0.0399564
lncrna.58890	0.469535	0.125006	0.0268217	-2.16698	0.0398645
lncrna.50953	0.452543	0.373427	1.88555	1.84538	0.0395237
lncrna.24100	2.87202	1.0059	0.80317	-1.71837	0.0394733
lncrna.55511	0.307635	0.280689	0.0215379	-1.74587	0.0391609
lncrna.33614	0.0414988	0.130009	0.215297	1.15592	0.0391575
lncrna.17827	0.221423	0.112873	0.00224126	-1.6525	0.0391309
lncrna.15722	0.443445	0.426123	0.0444639	-1.91143	0.0390837
lncrna.21522	0.239333	0.161426	0.0610702	-1.07501	0.0389445
lncrna.2222	0.497724	0.906299	1.5153	1.43425	0.0385302
lncrna.4474	0.107927	0.226414	0.360547	1.14728	0.0384907
lncrna.54194	0.586921	0.431519	0.108808	-1.71797	0.0382801
lncrna.4270	0.000672139	0.464652	0.4782	2.5219	0.0382608
lncrna.37484	0.0465994	0.20979	0.230422	1.17243	0.038148
lncrna.31578	0.00941022	0.058526	0.31536	1.92461	0.0378863
lncrna.31855	0	0	0.15668	1.35997	0.0378623
lncrna.25202	0.456542	0.279241	0.146151	-1.17694	0.037573
lncrna.55608	0	0.0144284	0.242229	1.77496	0.0375466
lncrna.15375	0.853121	0.69687	0.200114	-1.66715	0.0374091
lncrna.21802	0.310618	0.429181	0.741456	1.03509	0.0373669
lncrna.45079	0.110173	0.286204	0.416483	1.29714	0.0371655
lncrna.27825	0.0746372	0.117536	0.293606	1.17239	0.0370157
lncrna.22781	1.0068	0.326251	0.0225579	-3.17486	0.0368722
lncrna.57965	0.0692873	0.233415	0.258666	1.08317	0.0364785
lncrna.21981	0.768661	0.608498	0.324263	-1.03383	0.0362455
lncrna.46181	0.187077	0.0959516	0.0150285	-1.31944	0.036206
lncrna.43837	0	0.097089	0.171991	1.44356	0.0361475
lncrna.35390	0.0187319	0.0183735	0.413982	2.11401	0.0359021
lncrna.22243	0.706973	0.630042	0.1095	-1.94557	0.0356599
lncrna.39464	0.694754	0.325581	0.0661099	-2.25837	0.0356309
lncrna.51104	0.0206336	0.169861	0.170321	1.16404	0.0356169
lncrna.54922	0.300884	0.628927	1.13011	1.61753	0.0353467
lncrna.51830	14.4076	14.114	6.23163	-1.19616	0.0353022
lncrna.840	0.649495	0.829566	0.0631751	-2.1995	0.0352177
lncrna.42615	0.0687486	0.112125	0.331776	1.35541	0.0350497
lncrna.47905	0	0.0661154	0.128451	1.19188	0.0349748
lncrna.20421	1.85841	1.75296	3.876	1.02164	0.0348213
lncrna.57765	5.07372	7.75463	10.6762	1.05857	0.0347672
lncrna.57999.1	0.0116975	0.118087	0.218426	1.51136	0.0347589
lncrna.11495	0.356378	0.157978	0.0772197	-1.36469	0.0347183
lncrna.22225	0.0146429	0.027435	0.14222	1.07917	0.0346854
lncrna.45255	0.0190691	0.129624	0.24422	1.53153	0.0346558
lncrna.32301	0.296949	0.139091	0.0129171	-1.81369	0.0345374
lncrna.55052	0.530081	0.398405	0.121055	-1.51113	0.0344504
Zm00001d000847	0.00477353	0.171322	0.111828	1.01562	0.0343419
lncrna.30908	1.08817	0.521653	0.3046	-1.55417	0.034313
lncrna.3659	0	0.00381853	0.128124	1.18982	0.0342089
lncrna.2907	0.118212	0.253009	0.78099	2.0134	0.0341703
lncrna.47285	0.253424	0.597961	1.09854	1.7618	0.0339787
lncrna.4922	0.779677	0.257207	0.00553271	-3.05928	0.0339415
lncrna.21372	0.0569108	0.348539	0.379013	1.61012	0.0338973
lncrna.50250	0.341409	0.251361	0.00841843	-2.02551	0.0338365
lncrna.55752	0	0.000668848	0.717425	3.03109	0.0336302
lncrna.45532	0.0136434	0.00343764	0.174376	1.27164	0.0334964
lncrna.29295	0.118336	0.0483984	0.00353315	-1.07646	0.0334374
lncrna.5308	1.02743	0.438713	0.240519	-1.72723	0.033389
lncrna.20581	0.529623	0.484934	0.0587576	-1.98766	0.0331895
lncrna.31398	0.018816	0.2507	0.139762	1.01287	0.0330287
lncrna.30376	0.186494	0.091123	0.00545565	-1.44187	0.0325524
lncrna.4438	1.20169	0.935401	0.550167	-1.00151	0.0325349
lncrna.11554	0.0387243	0.363689	0.442339	1.96697	0.00323418
lncrna.35840	0	0.00636352	0.165179	1.40697	0.00322756
lncrna.11655	0	0.0568697	0.124313	1.16551	0.0032259
lncrna.40164	0.174705	0.0932524	0.0230608	-1.15851	0.00322378
lncrna.15743	0.448121	0.192946	0.0406226	-1.96267	0.00321776
lncrna.39648	0.838274	1.58589	2.67913	1.56655	0.00321154
lncrna.53461	0.00486719	0.302938	0.246378	1.72378	0.00320493
lncrna.56184	0	0.0175456	0.113772	1.09607	0.00320261
lncrna.45915	0	0.0813461	0.163046	1.39532	0.00317883
lncrna.58993	0.852108	0.898078	1.92326	1.08748	0.0031637
lncrna.36601	0	0.147494	0.238916	1.76093	0.00315591
lncrna.49235	1.29021	0.648825	0.137561	-2.54893	0.00314692
lncrna.33063	39.5469	41.4262	19.0307	-1.05132	0.00314322
lncrna.54993	0.410345	0.306103	0.154228	-1.00535	0.0031206
lncrna.32545	0.21692	0.161292	0.0431979	-1.14611	0.00311714
lncrna.1523	0.362747	0.237965	0.027235	-1.86273	0.00311501
lncrna.55756	0	0.030873	0.192679	1.54932	0.00308937
lncrna.13049	1.64922	0.814115	0.625479	-1.26971	0.00306858
lncrna.55234	9.88457	12.8961	22.7137	1.19213	0.0030644
lncrna.19933	1.9021	1.26946	0.71088	-1.30395	0.00306031
lncrna.40729	0.211562	0.713999	0.936798	1.73454	0.00301475
lncrna.55341	0	0.0393488	0.108059	1.05699	0.00299694
lncrna.30546	0.199588	0.0248123	0	-1.58298	0.00299476
lncrna.38428	0.840665	0.488542	0.179836	-1.7491	0.00295029
lncrna.3076	0.258669	0.530653	0.67929	1.11951	0.0294307
lncrna.21977	0.738083	0.530069	0.268462	-1.18558	0.0293868
lncrna.32390	0.191842	0.143497	0.00334856	-1.49767	0.0292005
lncrna.45629	1.14038	0.698052	0.0930381	-2.68382	0.0291283
lncrna.33663	0	0.00974379	0.204955	1.6086	0.0290521
lncrna.20712	0	0.121798	0.115501	1.10769	0.0289256
lncrna.53251.1	0.0985486	0.150978	0.54058	1.68989	0.0288566
lncrna.12370	0.427229	0.54958	0.0423684	-1.8888	0.0288523
lncrna.55704	0.0451732	0.184223	0.280839	1.39141	0.0283227
lncrna.39706	0.347967	0.677254	0.989494	1.2822	0.0282455
lncrna.2675	0.034508	0.104004	0.249232	1.37649	0.0282056
lncrna.45797	0	4.79138	3.85524	5.30569	0.0280266
lncrna.51457	0.314937	0.464638	0.839152	1.17847	0.027981
lncrna.19616	0.185105	0.393086	0.571797	1.23653	0.0278738
lncrna.55613	0.0298736	0.128556	0.190273	1.1603	0.0278534
lncrna.46845	0.101445	0.0787285	0.562546	1.71763	0.0278211
lncrna.29886	0.271658	0.110577	0.0230278	-1.59499	0.0278201
lncrna.39164	0.951744	1.35954	2.62176	1.37176	0.0275354
lncrna.3879	0.562915	1.35029	1.22996	1.00449	0.0274275
lncrna.43405	0.140166	0.01835	0.992228	2.18517	0.0273041
lncrna.44922	0.22494	0.284857	0.599136	1.1054	0.0271081
lncrna.9075	1.27391	0.342499	0.00377309	-3.72678	0.0271057
lncrna.39743	0	0.117427	0.222587	1.68969	0.027103
lncrna.2314	0.0490195	0.26806	0.549994	2.12492	0.0270375
lncrna.8007	0.0222123	0.2089	0.548704	2.40817	0.0269379
lncrna.58395	0.257206	0.0741895	0.0302327	-1.45567	0.0268571
lncrna.9871	0.426622	0.373602	0.0565779	-1.74989	0.0266608
lncrna.38386	0.119686	0.493022	0.588548	1.64812	0.0266111
Zm00001d026945	0.308461	0.170862	0.0757782	-1.21644	0.0266041
lncrna.32702	0.269447	0.387908	0.640969	1.00405	0.0265805
lncrna.40768	1.31748	1.29573	0.207897	-2.20281	0.0265777
lncrna.28620	0.0886746	0.157626	0.402106	1.41209	0.0265708
lncrna.14984	0.103357	0.155667	0.426093	1.37131	0.0264561
lncrna.10713	0.0817738	0.427279	0.520336	1.77091	0.0261731
lncrna.11322	0.0214673	0.118441	0.209077	1.3474	0.026122
lncrna.52511	0.27927	0.47151	0.917855	1.42423	0.0260949
lncrna.9960	0	0.0978932	1.0407	3.51184	0.0260729
lncrna.8247	0	0.0222696	0.298686	1.99525	0.0260668
lncrna.32315	0.0853835	0.12498	0.43166	1.51999	0.0256874
lncrna.4888	0.437184	0.239007	0.152329	-1.09011	0.0255279
lncrna.57130	0.00824097	0.109972	0.254917	1.71324	0.0253118
lncrna.32775	2.12721	1.69052	0.988544	-1.03284	0.0252655
lncrna.31743	0.12269	0.415392	0.586895	1.62505	0.0252629
lncrna.12288	0.0164897	0.113078	0.203892	1.38336	0.0252083
lncrna.16028	0.0349918	0.145953	0.258688	1.40986	0.0250657
lncrna.13973	0.0273764	0.166964	0.168469	1.07566	0.0250079
lncrna.53664	1.63338	2.15658	3.7212	1.14044	0.0249055
lncrna.30703	0.215068	0.395444	0.544098	1.03162	0.0248904
Zm00001d023173	0.136902	0.313042	0.529783	1.41057	0.024864
Zm00001d026818	0.344758	0.16414	0.106351	-1.10792	0.0247801
lncrna.9458	0.00973955	0.124575	0.119743	1.00174	0.0245837
Zm00001d001760	0.0589116	0.143558	0.285188	1.27734	0.0241714
lncrna.19734	0.730296	1.56715	2.82057	1.81455	0.0240585
lncrna.50608	0.0185313	0.104673	0.1427	1.03391	0.0239558
lncrna.52510	1.12634	1.40736	2.42621	1.04261	0.0238909
lncrna.11515	0	0.0458671	0.28494	1.94463	0.0237976
lncrna.48858	0.0431357	0.192934	0.186786	1.00259	0.0236925
lncrna.50417	10.1909	10.6914	4.65717	-1.11319	0.0236104
lncrna.27690	0.600648	0.489083	0.0208384	-2.53561	0.0235751
lncrna.22168	11.5204	10.404	5.54558	-1.04146	0.0232077
lncrna.40331	0.45687	0.52253	1.05012	1.04638	0.0231479
lncrna.18338	0.296613	0.0862637	0.0358812	-1.54539	0.0229515
lncrna.6369	0.448108	0.206837	0.0685064	-1.70166	0.022933
lncrna.14982	0.0883051	0.132971	0.598413	1.89101	0.0228996
lncrna.38833	0.200427	0.413614	0.857913	1.67288	0.0228973
Zm00001d001192	1.28393	0.648934	0.197169	-2.21941	0.0227135
lncrna.8848	0.308862	0.680443	0.799967	1.13826	0.0226031
lncrna.57686	0.138215	0.34995	0.440791	1.18281	0.0225353
lncrna.45448	0	0.058595	0.136154	1.23973	0.0224397
lncrna.23841	0.71729	0.325908	0	-3.03085	0.0224236
lncrna.54074	0.862545	0.15392	0	-3.26685	0.0220345
lncrna.39325	0.0910133	0.105796	0.356553	1.25711	0.0219155
lncrna.2794	0.0534614	0.221054	0.226317	1.0884	0.0218914
lncrna.12331	0.0447239	0.183027	0.243156	1.24556	0.0218665
lncrna.7714	0.128271	0.201053	0.419769	1.18712	0.021709
lncrna.59246	1.57039	0.640698	0.0369044	-3.60895	0.021409
lncrna.45049	0	0.081218	0.135243	1.23415	0.0213928
lncrna.5618	0.888929	0.966931	2.90692	1.60435	0.0210404
lncrna.25667	0.110339	0.224765	0.408134	1.27249	0.0209653
lncrna.17541	0.93768	0.421688	0.212802	-1.73004	0.0209594
lncrna.45070	0.0612937	0.500949	1.02579	2.80318	0.0209068
lncrna.45149	0.196429	0.745003	0.506246	1.03222	0.020891
lncrna.10650	2.20389	9.92829	10.7708	2.23831	0.0208525
lncrna.45078	0.11498	0.359365	0.495695	1.47037	0.0208361
lncrna.47156	0.0283523	0.160836	0.320043	1.71043	0.0208126
lncrna.51913	0.0642887	0.3452	0.494545	1.85555	0.0208083
lncrna.56381	0	0.0488213	0.182455	1.49802	0.0205757
lncrna.35820	0	0.04795	0.114708	1.10238	0.0205673
lncrna.58997	0.0913828	0.453726	0.60583	1.88286	0.0205661
lncrna.23454	0.176159	0.3327	0.541523	1.216	0.020553
lncrna.13470	0.342928	0.286729	0.883162	1.15036	0.0204804
lncrna.15059	0.141913	0.35177	0.527925	1.37611	0.0203325
lncrna.52678.1	0.0221314	0.168796	0.242058	1.48581	0.0200879
lncrna.44111	0.406579	0.0574967	0	-2.34079	0.0200863
lncrna.38440	0.0412855	0.296831	0.283935	1.44225	0.0199524
lncrna.37513	0.131185	0.220228	0.414613	1.15444	0.0199158
lncrna.4215	0.2635	0.133738	0.0141026	-1.67162	0.0198821
lncrna.23583	0	0.135321	0.167999	1.42223	0.0198248
lncrna.11733	0.0260223	2.37612	2.67393	4.46018	0.0197456
lncrna.32392	0.525433	0.309661	0.0719024	-1.86326	0.019695
lncrna.48096	0.209628	0.275258	0.558271	1.08815	0.0196673
lncrna.34307	1.05289	0.618633	0.241235	-1.75642	0.0195418
lncrna.38474	0.25537	0.960944	1.13847	1.80116	0.019425
lncrna.24320	0.49234	0.250981	0.027016	-2.22141	0.019303
lncrna.58768	1.67374	2.84666	3.81593	1.14256	0.0191481
lncrna.11120	0.18924	0.727985	0.700195	1.46808	0.0190788
lncrna.53001	0.124889	0.322246	0.714792	1.85722	0.0190137
lncrna.58759	2.60443	3.26451	0.477188	-2.22821	0.0189876
lncrna.35130	0.0427836	0.158746	0.189161	1.01804	0.0189696
lncrna.33597	0.432531	0.792513	1.30146	1.396	0.0189208
lncrna.41915	0.190013	0.359536	0.574008	1.21665	0.0189061
lncrna.54091.1	1.70979	1.82878	0.758591	-1.07578	0.0188767
lncrna.34840	0.0541902	0.398407	0.392791	1.67626	0.0187421
lncrna.11426	5.56274	3.35339	2.7216	-1.00499	0.0187323
lncrna.50128	0	0.284165	0.164239	1.40184	0.0187036
lncrna.52008	0	0.0624337	0.107962	1.05632	0.0186999
lncrna.5926	0.71927	0.582379	0.0328405	-2.62464	0.0185167
lncrna.55630	0	0.0380634	0.367238	2.22416	0.0184777
lncrna.691	0.0436962	0.247471	0.247465	1.27384	0.0184273
lncrna.53000	0.0638245	0.125431	0.373611	1.53155	0.0179584
lncrna.34977	0	0.0149768	0.293763	1.97733	0.0179157
lncrna.51999	0	0.0963867	0.157294	1.36342	0.0179051
lncrna.35773	0.0591222	0.373533	1.10349	2.91902	0.0177581
lncrna.3155	0.0775761	0.116099	0.3248	1.25835	0.0175783
lncrna.10114	1.55917	0.882047	0.483003	-1.50888	0.0175065
lncrna.6251	0.00270492	0.0767178	0.165993	1.37288	0.0174677
lncrna.56632	0	0.106072	0.22146	1.68464	0.0174504
lncrna.272	0.327377	0.127266	0	-2.09551	0.0174452
lncrna.24609	0.169634	0.204713	0.453832	1.03845	0.0173813
lncrna.22463	0.0161788	0.157786	0.150588	1.10897	0.0173753
lncrna.2909	0	0	0.96126	3.40771	0.0172546
lncrna.59163	0.116711	0.425076	0.646815	1.78498	0.0171979
lncrna.51484	1.05249	1.01077	2.44131	1.14082	0.0170356
lncrna.4997	0.443748	0.268425	0.158814	-1.07102	0.0169814
lncrna.22615	0.271412	0.224767	0.0794249	-1.04964	0.0169384
lncrna.45113	0	0.0780785	0.423725	2.38881	0.0168348
Zm00001d000921	0.105567	0.180251	0.341212	1.10186	0.0167992
lncrna.45536	1.90563	0.73785	0.0316043	-3.92978	0.0166924
lncrna.22072	0.246175	0.0694365	0.0130628	-1.61438	0.0164626
lncrna.37049	0	0.0526024	0.124207	1.16483	0.0164184
lncrna.55486	1.14419	0.588773	0.275992	-1.72644	0.0164071
lncrna.9447	0	0.775028	1.56755	4.05966	0.0162817
lncrna.56989	0	0.978654	0.721153	3.03765	0.0160281
lncrna.51427	0.33947	0.353537	0.04259	-1.62389	0.0159837
lncrna.50135	1.47456	1.23825	0.685285	-1.00366	0.0159747
Zm00001d027221	0.456083	1.30801	1.179	1.20164	0.0159468
lncrna.49491	0.0127586	0.0438164	0.141549	1.09908	0.0157896
[truncated: 230 more rows]
