# Supplementary material for: Genome-Wide Characterization of Long Non-Coding RNAs Identifies Candidate Regulatory Networks During Modern Maize Breeding
Source: Plants (Basel). 2026 Jun 8;15(12):1772. doi: 10.3390/plants15121772 (PMC13306248; doi:10.3390/plants15121772)
Supplement: Supplementary file 1 [file plants-15-01772-s001.zip › Supplementary Table S3.xlsx]

## Sheet: Sheet1
Supplementary Table S3. Differentially expressed PCGs identified between earlier and modern maize breeding eras.
v4_gene_model	CN1960&70	CN1980&90	CN2000&10	log2FC	padj
Zm00001d041716	2.05629	7.68273	4.43818	1.07356	0.00998557
Zm00001d020652	1.72782	2.3111	5.80339	1.69142	0.00997951
Zm00001d011654	0.439935	0.969759	1.02941	1.06472	0.00997227
Zm00001d015616	1.52084	2.32402	3.16709	1.01126	0.00996594
Zm00001d021576	4.0977	1.97775	1.68041	-1.23739	0.00994367
Zm00001d017912	7.66821	18.519	16.3209	1.07988	0.00992479
Zm00001d031266	1.25515	1.02312	0.544885	-1.07134	0.00992477
Zm00001d001398	0.87413	4.89309	4.60021	2.27054	0.00991258
Zm00001d006687	0.503707	4.05459	1.2049	1.11202	0.00989634
Zm00001d023335	3.73527	5.83187	8.63073	1.18678	0.00989057
Zm00001d032329	2.06755	3.31064	5.1831	1.28532	0.00987953
Zm00001d010655	0.789273	1.08469	1.71583	1.02993	0.00985992
Zm00001d014582	0.534999	0.826435	1.57206	1.3968	0.00983047
Zm00001d048513	4.23456	2.99079	8.75223	1.03016	0.00982991
Zm00001d014239	2.44428	4.6393	5.4418	1.1231	0.00982138
Zm00001d011784	3.17775	5.14142	10.9312	1.75081	0.0198109
Zm00001d052827	0.529111	1.5809	1.3609	1.21548	0.0198047
Zm00001d053737	0.238727	1.68069	1.08011	1.80072	0.0198024
Zm00001d008724	2.46639	3.80972	5.46462	1.11654	0.0197727
Zm00001d011208	23.7469	15.1885	11.4879	-1.04118	0.0197684
Zm00001d009957	1.06382	2.21002	2.70154	1.26736	0.0197529
Zm00001d014250	3.27227	9.50291	13.0648	1.96489	0.0197483
Zm00001d040152	1.40643	2.42433	3.17581	1.12072	0.0197364
Zm00001d047981	3.97593	8.07418	11.2398	1.47619	0.0197317
Zm00001d014749	43.6493	47.4427	97.7606	1.16147	0.0197212
Zm00001d036392	1.04268	0.694452	0.376588	-1.26161	0.0196953
Zm00001d006115	0.978575	3.81195	2.93139	1.49085	0.0196932
Zm00001d009736	3.45601	3.71906	1.46623	-1.18296	0.0196841
Zm00001d041603	18.1479	18.1226	42.6446	1.22801	0.0196726
Zm00001d008039	0.567906	0.848625	1.32877	1.09706	0.0196573
Zm00001d003315	0.639787	0.786494	1.48701	1.10113	0.019649
Zm00001d028357	1.16551	2.22603	2.49269	1.03473	0.0196471
Zm00001d022228	1.20181	3.1151	3.07897	1.28805	0.0196351
Zm00001d035267	2.42011	1.23232	0.996363	-1.20076	0.0196336
Zm00001d050670	1.74766	2.70622	4.12983	1.1949	0.0196053
Zm00001d028645	1.28944	2.52315	2.68632	1.00385	0.0195935
Zm00001d035962	0.800867	1.21641	1.78142	1.06243	0.0195901
Zm00001d026657	1.38884	20.4685	2.90098	1.01124	0.0195853
Zm00001d017312	1.4152	3.57302	3.59003	1.28413	0.00956147
Zm00001d046781	9.81005	12.3322	4.14802	-1.2221	0.00955954
Zm00001d039539	17.0081	40.4477	35.096	1.04073	0.00954147
Zm00001d000739	2.94077	3.7917	6.26539	1.06581	0.00953885
Zm00001d006585	1.04181	0.337636	2.71135	1.29993	0.00952505
Zm00001d000105	3.63453	1.26163	1.30428	-1.41109	0.00950774
Zm00001d052016	6.4792	19.7719	17.8172	1.44536	0.00949217
Zm00001d000725	0.381111	1.08796	1.11788	1.33993	0.00947269
Zm00001d024996	1.35728	1.74484	3.07913	1.12536	0.00946574
Zm00001d024368	0.740369	0.699938	1.83671	1.20451	0.00945842
Zm00001d047155	0.246778	1.07561	0.714592	1.23207	0.00944267
Zm00001d010905	1.09703	1.39312	0.456586	-1.10478	0.00943627
Zm00001d000128	1.48222	2.01317	3.166	1.04557	0.00941587
Zm00001d021677	7.18134	8.94466	14.9564	1.0481	0.00941563
Zm00001d001624	0.407645	1.30322	5.76564	3.5304	0.00940226
Zm00001d007180	2.38731	5.02808	4.99803	1.03536	0.00939652
Zm00001d023570	0.927429	1.89045	2.437	1.30408	0.00939062
Zm00001d043622	0.353549	1.24441	0.851495	1.06894	0.00938463
Zm00001d011687	4.23985	7.89482	8.88397	1.04971	0.00937682
Zm00001d005973	62.2203	148.33	169.01	1.44019	0.00937116
Zm00001d020944	0.389016	1.68013	0.985723	1.1507	0.0093708
Zm00001d011886	6.3253	18.8664	15.8255	1.3095	0.00935197
Zm00001d012221	1.43498	2.43566	0.35002	-1.77015	0.00933866
Zm00001d046077	0.283083	1.43134	0.790001	1.21615	0.00933336
Zm00001d043323	17.9019	22.145	36.8582	1.03775	0.0093326
Zm00001d000332	1.87007	0.44325	0.604201	-1.48418	0.00931111
Zm00001d019170	1.29788	7.03618	2.72922	1.01716	0.00928112
Zm00001d040011	5.2069	7.76257	17.4356	1.72434	0.00927681
Zm00001d023783	4.71175	2.06838	12.7837	1.42091	0.00927237
Zm00001d004491	1.49882	1.3599	4.61151	1.55918	0.00927125
Zm00001d030806	2.3149	1.28966	0.49764	-2.01461	0.00926685
Zm00001d039083	0.820676	1.39331	1.91459	1.12972	0.00926502
Zm00001d016950	48.2396	78.2985	111.683	1.20942	0.00926502
Zm00001d043651	4.9416	6.89777	14.8103	1.56435	0.00926122
Zm00001d032906	1.05418	3.4463	3.27442	1.54777	0.00923331
Zm00001d006390	2.49324	6.13209	6.50588	1.349	0.00922184
Zm00001d042140	19.0733	170.017	40.2267	1.07264	0.00919985
Zm00001d006298	11.8108	29.4509	29.4509	1.31093	0.00917883
Zm00001d031794	1.01711	0.476487	2.70673	1.32912	0.00916601
Zm00001d046823	0.279049	1.05025	1.17431	1.74926	0.00913473
Zm00001d007382	24.0983	8.56621	8.32648	-1.5219	0.00911507
Zm00001d006476	0.682932	0.548674	1.68864	1.1919	0.00910847
Zm00001d008355	0.776135	3.51811	1.84361	1.14951	0.00909022
Zm00001d022824	0.16508	1.18135	0.644132	1.48913	0.00908779
Zm00001d025401	680.306	1823.44	1383.36	1.02382	0.00907739
Zm00001d020705	3.30899	4.45598	11.9578	1.82255	0.00907575
Zm00001d039574	0.678437	1.48832	2.22535	1.57879	0.0190722
Zm00001d036691	2.30453	0.99249	5.19194	1.13804	0.0190601
Zm00001d002021	10.4076	17.063	35.6063	1.76474	0.019059
Zm00001d020921	1.91233	6.24083	4.44167	1.17436	0.019054
Zm00001d016161	0.420869	0.969028	1.1119	1.21827	0.0190539
Zm00001d023753	2.07785	2.46776	6.00366	1.48677	0.0190488
Zm00001d002161	4.27584	4.07178	14.959	1.783	0.0190201
Zm00001d051863	0.396932	0.526795	1.40218	1.59594	0.019019
Zm00001d033862	0.621172	1.44011	2.32403	1.74899	0.0190091
Zm00001d008793	1.2617	1.85368	4.99315	1.90315	0.0189901
Zm00001d043665	20.5443	31.5466	46.5979	1.17762	0.0189875
Zm00001d033271	0.513199	1.07468	1.20237	1.08671	0.0189724
Zm00001d048455	2.51732	1.66021	1.11907	-1.10231	0.0189666
Zm00001d024103	5.40699	17.1961	19.9512	1.86435	0.0189573
Zm00001d037487	75.0801	42.4498	35.4477	-1.0806	0.018948
Zm00001d003485	1.40535	4.84606	4.11396	1.48508	0.0189286
Zm00001d049008	20.5819	14.2858	10.1786	-1.00872	0.0189201
Zm00001d050455	24.7102	19.3337	51.3497	1.05223	0.0189098
Zm00001d049978	0.356731	0.478234	1.06295	1.34837	0.0189077
Zm00001d031286	93.5238	118.674	44.5354	-1.06869	0.0188892
Zm00001d037822	1.23668	7.69122	2.64723	1.03933	0.0188821
Zm00001d046805	0.742767	3.08205	1.97663	1.30104	0.0188737
Zm00001d044146	4.48625	11.5845	11.9449	1.39304	0.01887
Zm00001d043121	81.3263	89.4181	230.982	1.50484	0.0188629
Zm00001d048468	1.18534	1.72418	3.91162	1.64204	0.0188628
Zm00001d049408	1.17196	3.33127	2.54665	1.05712	0.0188481
Zm00001d047199	0.548763	1.16884	2.04751	1.72691	0.0188409
Zm00001d026053	6.15498	4.79308	18.2604	1.55352	0.0187899
Zm00001d011287	0.480522	1.58823	1.31904	1.2895	0.0187817
Zm00001d016013	3.2008	5.49851	9.82244	1.58788	0.0187719
Zm00001d040975	0.904179	1.76161	2.10068	1.13193	0.0187716
Zm00001d003183	0.743183	1.37183	1.90513	1.24978	0.0187286
Zm00001d018091	1.07952	4.80148	2.57201	1.17973	0.0187102
Zm00001d011644	3.05169	5.53354	6.52743	1.07232	0.0187035
Zm00001d010279	6.00003	7.59168	13.0177	1.10462	0.0186899
Zm00001d042574	1.6071	1.80572	6.1948	1.88262	0.0186881
Zm00001d022562	2.67778	4.068	5.51873	1.01631	0.018683
Zm00001d002610	5.84255	11.394	13.2766	1.17056	0.0186719
Zm00001d022530	2.38626	3.12916	0.701867	-1.63254	0.0186706
Zm00001d002309	3.61627	9.38215	13.1201	1.83081	0.0186515
Zm00001d007702	1.93283	2.86309	4.99355	1.32518	0.0186402
Zm00001d018162	0.918204	1.37747	2.56778	1.38961	0.0186361
Zm00001d011358	0.954765	5.07167	2.62126	1.36735	0.0186184
Zm00001d047820	9.66466	29.6944	20.9634	1.1091	0.0186087
Zm00001d037041	0.0841607	2.62614	0.293675	1.09604	0.0185986
Zm00001d004727	0.806992	1.22544	1.75798	1.03457	0.0185623
Zm00001d024414	0.775131	2.09486	3.14176	1.88921	0.0185571
Zm00001d050317	2.35468	26.2661	8.15836	1.75032	0.0185558
Zm00001d041330	1.9226	2.242	4.60555	1.21815	0.0185536
Zm00001d037318	92.0992	44.0389	39.7853	-1.2089	0.018519
Zm00001d044966	2.79671	8.82799	7.17959	1.32944	0.0185157
Zm00001d046633	0.422697	0.677451	1.64023	1.73523	0.0185141
Zm00001d046254	3.2716	7.47036	8.80477	1.40114	0.0085133
Zm00001d001975	0.913488	1.52273	2.01652	1.06237	0.00850183
Zm00001d022550	2.02923	0.776517	0.961203	-1.00463	0.00848933
Zm00001d042368	2.9517	2.38763	9.55889	1.66225	0.00846422
Zm00001d026086	1.22463	5.12426	3.42447	1.41181	0.00845222
Zm00001d014249	0.859489	0.894573	2.06579	1.17456	0.00843422
Zm00001d015884	3.52071	6.02197	8.44692	1.23913	0.00843095
Zm00001d005823	28.9918	53.9034	64.6641	1.15458	0.00842569
Zm00001d039313	1.29303	0.861881	2.9243	1.11838	0.00841849
Zm00001d012440	0.940876	1.97488	2.81124	1.48383	0.00841708
Zm00001d004128	0.194018	2.93402	0.637318	1.32638	0.00833894
Zm00001d016401	4.82181	19.73	12.332	1.3368	0.00833181
Zm00001d025145	0.788513	0.933496	2.94731	1.77807	0.00831098
Zm00001d044442	4.63002	6.12432	12.1421	1.37194	0.00827626
Zm00001d003505	4.17384	2.07577	9.86699	1.22162	0.00823969
Zm00001d034182	19.8719	13.8115	45.602	1.19429	0.00822437
Zm00001d003471	1.94211	5.36103	4.06551	1.02843	0.00821443
Zm00001d034746	0.963828	1.63698	2.15893	1.08638	0.0082097
Zm00001d046667	9.95351	12.9995	20.9949	1.0692	0.00820457
Zm00001d018400	7.80473	19.004	31.0181	1.97697	0.00819591
Zm00001d017381	9.51471	9.41128	36.5869	1.93195	0.00813236
Zm00001d036211	3.35312	1.92986	1.26352	-1.34057	0.00811068
Zm00001d003378	2.61198	3.538	5.36836	1.01176	0.00810876
Zm00001d050924	0.96558	1.76881	2.0709	1.02665	0.0080972
Zm00001d013232	0.714657	0.687955	1.67866	1.12653	0.00808849
Zm00001d028431	3.71772	8.29696	7.56459	1.0055	0.00807479
Zm00001d001415	0.628428	1.47558	1.52275	1.15559	0.00806095
Zm00001d045271	1.67894	0.731797	0.700734	-1.15162	0.00805225
Zm00001d047911	1.48162	3.14739	3.11865	1.02505	0.00804081
Zm00001d017661	0.939007	0.811435	4.55965	2.16502	0.00803696
Zm00001d042135	5.35484	16.2351	13.6642	1.33532	0.00802418
Zm00001d015393	1.42747	10.2488	6.6264	2.13869	0.00801467
Zm00001d031893	0.765266	1.2117	1.77554	1.11609	0.00801029
Zm00001d048370	14.1439	16.176	37.4512	1.39852	0.00800717
Zm00001d012773	0.522617	2.03383	1.33305	1.20267	0.00800344
Zm00001d013110	0.917379	3.22966	2.65093	1.43506	0.00794839
Zm00001d047091	1.28673	0.193286	2.81173	1.07019	0.00794277
Zm00001d046634	6.66438	13.3602	15.292	1.18615	0.00794016
Zm00001d035647	8.60547	39.7087	18.3761	1.08566	0.0079331
Zm00001d007576	1.25571	1.86144	0.50355	-1.16751	0.00793282
Zm00001d021249	9.88983	20.4911	19.9739	1.00679	0.00791469
Zm00001d004007	0.724003	1.90146	1.74967	1.16655	0.00791048
Zm00001d018262	1.23147	1.23323	2.5803	1.00938	0.00790115
Zm00001d038856	0.738343	1.19305	1.86641	1.22995	0.00790067
Zm00001d037310	1.86454	2.91452	4.08632	1.09149	0.00789377
Zm00001d013934	84.3024	96.2558	187.651	1.15347	0.00789022
Zm00001d002564	2.62586	2.5058	5.3698	1.00478	0.00788738
Zm00001d003107	4.71301	5.48305	10.9591	1.20023	0.00788125
Zm00001d047845	26.8293	69.4073	71.4874	1.41053	0.00786021
Zm00001d000785	0.687817	1.08978	2.65981	1.80864	0.00784827
Zm00001d009477	1.13446	1.96084	2.50884	1.07953	0.00782801
Zm00001d024977	4.8285	7.11985	10.8112	1.14659	0.0077958
Zm00001d036726	0.824205	3.95173	1.94692	1.14717	0.00779383
Zm00001d007381	3.53173	28.9267	16.1886	2.16514	0.00779144
Zm00001d021443	4.45544	4.48892	1.25299	-1.75144	0.00778434
Zm00001d042493	1.84101	0.490943	0.764495	-1.16688	0.00777746
Zm00001d040563	5.41275	4.92325	11.5289	1.07687	0.00777211
Zm00001d029787	2.3472	0.153912	6.21762	1.36825	0.00773785
Zm00001d002999	8.25315	10.6248	19.0473	1.19675	0.00773477
Zm00001d008001	2.31846	3.78346	4.80922	1.02141	0.00773328
Zm00001d040605	0.461956	1.00581	1.05955	1.04504	0.00773309
Zm00001d027858	0.755176	1.77225	1.77225	1.13048	0.00769015
Zm00001d009939	7.95243	22.2491	19.3144	1.26963	0.00768711
Zm00001d022841	0.406016	1.15908	0.91696	1.00701	0.00768593
Zm00001d051474	1.69295	2.39759	3.64013	1.06076	0.00768226
Zm00001d022593	0.536233	0.992841	1.57735	1.39856	0.00767683
Zm00001d023182	0.0877695	1.09916	0.52982	1.74598	0.00764774
Zm00001d051683	4.00055	7.00088	8.44537	1.05933	0.00761283
Zm00001d021525	17.1007	35.6509	42.5222	1.30914	0.00760232
Zm00001d033302	0.652254	1.97439	1.46364	1.05561	0.00759687
Zm00001d004731	20.3574	71.2617	45.667	1.16168	0.00759092
Zm00001d052130	0.4912	1.29985	1.21434	1.15262	0.00758154
Zm00001d053760	1.16772	0.40582	0.446904	-1.21287	0.00757766
Zm00001d001931	1.17508	0.837198	3.08389	1.3202	0.00757633
Zm00001d023088	2.22876	0.702054	1.02972	-1.0436	0.00756856
Zm00001d043485	36.8301	8.4364	14.6075	-1.32825	0.00755357
Zm00001d029333	7.43174	4.4468	3.60165	-1.02481	0.00753653
Zm00001d015054	3.26573	4.33299	1.28712	-1.27882	0.00752328
Zm00001d045514	1.24969	0.500821	0.406187	-1.41488	0.00751783
Zm00001d007726	2.57324	2.94157	7.83472	1.56959	0.00751034
Zm00001d008588	5.88329	5.4008	2.43775	-1.23739	0.00745357
Zm00001d017425	12.3358	55.1377	39.316	1.66428	0.0074423
Zm00001d031475	0.580547	0.920131	1.28389	1.02396	0.00744006
Zm00001d024211	12.4382	28.8974	43.8165	1.80843	0.00743553
Zm00001d002601	562.973	776.94	1138.79	1.01623	0.00742224
Zm00001d009936	8.19893	11.7934	20.9697	1.34418	0.00741408
Zm00001d005154	4.53564	2.16202	2.16202	-1.03516	0.0174049
Zm00001d004691	1.74679	2.05634	4.49672	1.31558	0.0174046
Zm00001d032816	0.356601	1.40784	1.23581	1.54871	0.0174035
Zm00001d050598	2.86016	4.99395	6.11635	1.07039	0.0173973
Zm00001d023145	6.76722	8.59815	14.015	1.03943	0.0173972
Zm00001d001769	0.90327	4.83421	1.98717	1.05684	0.0173912
Zm00001d027995	5.82167	21.0275	14.2619	1.27817	0.0173907
Zm00001d007267	1739.08	1505.75	773.627	-1.16851	0.0173888
Zm00001d038490	4.97819	11.2085	2.34653	-1.05358	0.0173871
Zm00001d002618	1.26347	11.9769	3.56721	1.4274	0.0173857
Zm00001d052189	2.34983	4.61063	5.50574	1.19423	0.0173854
Zm00001d014202	3.28004	2.17707	9.53041	1.51056	0.0173831
Zm00001d034674	11.1828	19.3296	39.5914	1.8147	0.0173759
Zm00001d019933	1.87647	10.4148	4.29938	1.15437	0.0173737
Zm00001d040693	9.98648	13.9634	20.102	1.00207	0.0173688
Zm00001d051695	0.327421	0.589543	1.00026	1.36411	0.0173532
Zm00001d038488	0.500753	2.79338	1.41365	1.33318	0.0173435
Zm00001d032696	1.89724	7.9714	8.73316	2.14492	0.0173419
Zm00001d035681	2.96142	2.14975	7.68359	1.34623	0.0173379
Zm00001d037418	1.35106	1.26179	0.581276	-1.09079	0.017328
Zm00001d032620	3.00287	2.68059	1.29777	-1.15047	0.0173272
Zm00001d026063	5.85727	6.61483	12.9664	1.13314	0.0173204
Zm00001d028154	0.675839	0.694411	1.54398	1.08337	0.017316
Zm00001d039098	0.603151	1.55948	1.52785	1.21106	0.0173135
Zm00001d052817	0.604598	0.73639	2.09027	1.63624	0.0172996
Zm00001d029606	10.1485	2.96978	3.01379	-1.71866	0.0172951
Zm00001d007157	36.4193	31.1034	73.6316	1.01362	0.0172912
Zm00001d003753	2.11121	1.31451	0.951181	-1.07282	0.0172866
Zm00001d025753	5.36303	12.5517	16.2036	1.57742	0.0172795
Zm00001d038855	21.3251	31.1949	43.2984	1.01834	0.0172768
Zm00001d032371	2.70296	16.0936	7.32492	1.40543	0.0172667
Zm00001d023779	16.7526	31.3481	49.8355	1.56709	0.0172497
Zm00001d020673	7.3141	8.80119	28.5111	1.94823	0.0172404
Zm00001d053890	3.78794	4.51262	8.27201	1.10657	0.0172293
Zm00001d005717	2.94045	4.66301	7.91358	1.39816	0.0172258
Zm00001d021695	61.8717	66.9559	15.6466	-1.97657	0.0171449
Zm00001d017500	1.29832	2.63295	3.68166	1.43532	0.0171438
Zm00001d027546	1.54908	2.26591	4.05524	1.33327	0.0171427
Zm00001d005780	17.5872	14.7696	6.21872	-1.485	0.00713995
Zm00001d028394	18.9116	10.5651	7.94938	-1.23993	0.00712707
Zm00001d035233	9.42834	13.6765	21.5911	1.18681	0.00712463
Zm00001d033673	1.1984	0.707045	0.527807	-1.04834	0.00711073
Zm00001d005101	1.13531	2.26701	4.98904	2.04252	0.00709263
Zm00001d006840	0.558473	0.932407	1.46635	1.25022	0.00708993
Zm00001d039970	0.245109	2.36987	2.36987	2.83931	0.00708813
Zm00001d039102	1.97187	2.59369	4.19616	1.05212	0.00708731
Zm00001d037630	0.868093	1.72888	5.14561	2.43789	0.00707123
Zm00001d046474	73.2555	338.516	161.144	1.13626	0.00703624
Zm00001d053839	52.8444	21.4802	18.006	-1.54801	0.00700071
Zm00001d024943	1.31412	4.81109	3.59112	1.38415	0.00698951
Zm00001d048070	0.540539	0.60779	2.05972	1.75349	0.00697316
Zm00001d003482	3.44419	5.24419	8.26254	1.23849	0.00696989
Zm00001d021647	4.88124	25.9379	24.8828	2.32636	0.00696808
Zm00001d041726	0.340344	0.625085	1.2383	1.6037	0.00696441
Zm00001d043918	0.433683	1.24037	1.08101	1.14596	0.00696258
Zm00001d025490	0.814373	1.28598	2.8578	1.69367	0.0069537
Zm00001d024167	0.478651	1.35448	1.58064	1.53824	0.00694177
Zm00001d018853	0.623138	2.1828	1.48827	1.13512	0.00693929
Zm00001d040071	0.45852	1.00088	1.43774	1.46113	0.00693018
Zm00001d023089	1.02396	0.463871	0.257222	-1.6537	0.00691225
Zm00001d043166	2.63368	3.29263	6.65124	1.30431	0.0069093
Zm00001d025091	2.32237	2.41169	6.1238	1.36138	0.00690841
Zm00001d038913	22.2795	40.3872	47.3606	1.08455	0.00689164
Zm00001d026185	0.428895	0.765001	1.09057	1.1706	0.00687708
Zm00001d045132	1.28937	2.40503	3.27579	1.2808	0.00686671
Zm00001d035596	3.5415	0.690106	10.3705	1.52373	0.00686561
Zm00001d002039	1.69521	3.04531	4.16067	1.24693	0.00685667
Zm00001d041681	2.21363	9.49753	13.9974	2.6072	0.00685492
Zm00001d013199	0.23532	0.508672	1.70281	2.42664	0.00684177
Zm00001d027053	3.71666	23.6199	7.85503	1.05956	0.00684165
Zm00001d042143	539.672	706.923	1084.16	1.00629	0.00683796
Zm00001d029893	8.73821	39.68	18.708	1.08952	0.00681331
Zm00001d050021	0.26308	3.04649	1.00762	1.6091	0.00680888
Zm00001d030548	8.80618	49.997	28.4316	1.67968	0.00680051
Zm00001d001295	0.434009	0.382332	1.16376	1.24279	0.00679895
Zm00001d000412	0.243149	1.11256	0.619862	1.06888	0.00678713
Zm00001d020662	1.18987	1.18187	0.50726	-1.08684	0.00678559
Zm00001d036643	1.70967	5.12927	4.9502	1.48062	0.00677534
Zm00001d032730	1.353	3.30364	2.94916	1.06938	0.00676969
Zm00001d011315	4.01867	7.5728	9.39668	1.20525	0.00675948
Zm00001d012711	3.96088	4.92412	11.1826	1.47424	0.00675871
Zm00001d044975	0.683917	2.68038	1.92675	1.37039	0.00675832
Zm00001d016121	3.04898	3.01174	1.04479	-1.4598	0.00675268
Zm00001d010726	0.470506	1.66752	1.81028	1.74347	0.00674855
Zm00001d024962	2.29568	7.98871	4.85289	1.04784	0.00673893
Zm00001d034671	0.882015	1.01922	2.16456	1.20541	0.00671611
Zm00001d016921	0.52593	1.36282	1.76719	1.57679	0.00669085
Zm00001d047488	0.780568	4.16219	2.51845	1.5722	0.00667795
Zm00001d013130	5.6957	12.797	12.9475	1.17072	0.00667063
Zm00001d029618	0.744654	2.78487	1.82961	1.19188	0.00666674
Zm00001d047247	33.4943	25.6618	13.0444	-1.35377	0.00665082
Zm00001d028278	0.48847	0.706659	1.14336	1.0792	0.00664311
Zm00001d045052	0.671358	1.02567	1.51916	1.06978	0.00661501
Zm00001d047714	0.263618	1.79687	2.1333	2.61868	0.00660809
Zm00001d041226	0.698821	1.35932	2.00384	1.39708	0.00659385
Zm00001d037664	1.36981	1.61908	3.59328	1.32927	0.00658959
Zm00001d048055	25.7773	36.2426	54.2132	1.06962	0.00658692
Zm00001d051810	1.03583	1.50193	2.90216	1.40225	0.00658141
Zm00001d024207	15.3756	42.6952	70.1082	2.18164	0.006571
Zm00001d019396	1.42634	8.91395	5.00367	1.74146	0.00657066
Zm00001d022384	0.811009	3.66027	3.29533	1.89801	0.00656335
Zm00001d042780	2.3993	1.45159	7.40299	1.58594	0.0065582
Zm00001d024481	0.621156	0.612609	1.69706	1.31726	0.00655098
Zm00001d039826	9.91679	16.2632	4.45525	-1.13682	0.00653096
Zm00001d013782	0.215086	1.0705	1.16236	2.00231	0.00652111
Zm00001d033623	37.7765	91.8061	89.2499	1.23816	0.0165058
Zm00001d021509	0.840166	1.28087	2.9978	1.72026	0.016497
Zm00001d028252	9.24469	8.15046	4.54398	-1.00878	0.0164842
Zm00001d015611	1.12379	2.28769	2.95689	1.32071	0.0164784
Zm00001d037977	0.0831459	10.7621	0.521021	1.76165	0.016457
Zm00001d052286	32.4395	19.5106	15.5327	-1.05763	0.0164526
Zm00001d031346	0.454594	0.434603	1.56035	1.58198	0.016448
Zm00001d007190	0.494107	0.653733	1.20583	1.13618	0.0164449
Zm00001d002724	0.67588	3.1009	2.09546	1.50062	0.0164442
Zm00001d050145	0.614977	1.09273	1.34689	1.01699	0.0164298
Zm00001d000161	1.18219	0.810513	4.8566	1.95074	0.0164137
Zm00001d035021	2.53461	6.95778	0.871182	-1.43977	0.0164123
Zm00001d007251	1.84066	2.05409	4.16163	1.13486	0.0164063
Zm00001d048540	9.62549	1.28994	1.66626	-2.46107	0.0164028
Zm00001d040396	0.64704	11.9866	1.44822	1.05135	0.01637
Zm00001d034312	0.547969	0.532278	1.32334	1.13529	0.016358
Zm00001d028815	38.5221	180.758	332.88	3.10794	0.0163525
Zm00001d000304	0.453051	0.367549	1.13285	1.15652	0.0163398
Zm00001d029554	0.352461	1.11526	0.0972201	-1.19799	0.0163395
Zm00001d033409	0.663496	3.40397	1.87949	1.37444	0.0163278
Zm00001d039957	0.563487	1.82181	2.17816	1.77973	0.0163221
Zm00001d028341	0.98861	1.7287	0.438218	-1.01622	0.0162954
Zm00001d050301	2.86913	12.6524	8.86219	1.59381	0.0162779
Zm00001d039301	8.75088	38.2998	19.4377	1.14237	0.0162773
Zm00001d052567	0.330512	5.05878	1.61648	1.99532	0.0162718
Zm00001d044181	0.957033	2.73543	2.04051	1.01794	0.0162717
Zm00001d028486	55.1614	39.8021	19.2377	-1.51485	0.016268
Zm00001d009430	4.60275	1.8552	1.5897	-1.47674	0.0162608
Zm00001d023306	0.692605	0.985021	3.84789	2.31641	0.0162538
Zm00001d003702	2.15948	9.69422	0.620209	-1.6495	0.0162504
Zm00001d018740	0.562036	0.800762	1.32176	1.10269	0.0162467
Zm00001d037466	0.519184	3.58398	1.18757	1.05621	0.0162466
Zm00001d025649	3.16076	6.1899	6.94643	1.11169	0.0162442
Zm00001d005837	2.34445	3.15029	4.80258	1.00403	0.0162429
Zm00001d018752	4.14398	4.22184	12.7	1.59265	0.0162377
Zm00001d005740	2.51405	3.58423	5.22432	1.02631	0.00623716
Zm00001d018151	1.50141	4.04264	3.18011	1.0344	0.00623463
Zm00001d034533	0.239878	10.7765	1.24819	1.98794	0.00622649
Zm00001d023552	51.9332	36.7064	20.9957	-1.30248	0.00620846
Zm00001d049415	1.46249	17.9723	3.2285	1.09103	0.00620615
Zm00001d020763	0.361539	0.912741	1.02207	1.28164	0.00620555
Zm00001d002996	0.892728	1.02442	2.75711	1.52508	0.00620409
Zm00001d017263	2.21056	3.6063	5.74781	1.33965	0.0062021
Zm00001d016760	13.1334	24.1081	49.7767	1.91418	0.00620129
Zm00001d036136	5.57484	4.56212	2.24641	-1.27412	0.0061965
Zm00001d015590	0.814262	2.05576	5.09438	2.50627	0.00619639
Zm00001d044147	1.21358	8.46705	3.8953	1.6048	0.00618266
Zm00001d025059	30.5934	26.9679	63.9418	1.06109	0.00617955
Zm00001d053160	6.33212	6.49331	2.3271	-1.40606	0.00617608
Zm00001d046346	0.515231	1.88711	2.69423	2.18325	0.00617157
Zm00001d017007	2.13617	15.6847	5.15846	1.23361	0.00616436
Zm00001d038751	12.7645	8.35066	4.59171	-1.45521	0.00614939
Zm00001d026278	176.305	178.084	373.805	1.08378	0.0061451
Zm00001d022395	41.8052	41.4212	12.3368	-1.75251	0.00614457
Zm00001d040468	18.1961	35.6307	52.6795	1.52844	0.00613947
Zm00001d036003	1.12358	6.35831	2.94144	1.31365	0.00613
Zm00001d038293	1.54675	10.8494	4.62263	1.51997	0.00612885
Zm00001d021929	3.69918	3.61911	8.37099	1.15684	0.00612834
Zm00001d019247	3.06052	7.95251	11.1009	1.82537	0.00612605
Zm00001d038783	11.5702	65.7806	38.3479	1.72008	0.0061204
Zm00001d043371	6.74246	5.99422	14.5186	1.09522	0.00611682
Zm00001d001220	0.1869	0	1.08279	2.04358	0.00611358
Zm00001d002031	1.80586	1.62014	0.748125	-1.16809	0.00611063
Zm00001d019792	10.0128	7.43314	4.61645	-1.1004	0.00609767
Zm00001d023617	4.91775	50.5938	29.0262	2.5372	0.00609685
Zm00001d039694	0.505715	2.12101	1.95432	1.76195	0.00609658
Zm00001d048394	43.3251	49.1808	93.5874	1.10933	0.00609418
Zm00001d047864	4.71621	4.45886	2.16019	-1.09146	0.00609248
Zm00001d008991	2.45705	1.03504	1.08122	-1.1142	0.0060804
Zm00001d016540	0.487868	3.61198	1.89477	1.76266	0.00607645
Zm00001d025484	0.55779	2.28946	1.23264	1.01859	0.00607495
Zm00001d044783	3.09253	5.3097	7.16889	1.18704	0.00607307
Zm00001d025065	1.36471	3.59918	3.2941	1.21241	0.0160708
Zm00001d032511	0.359519	1.2831	2.13883	2.28454	0.016056
Zm00001d051356	4.87937	4.62874	0.656023	-2.71946	0.0160525
Zm00001d039764	0.549216	1.11703	2.43169	1.96333	0.0160488
Zm00001d021897	3.29874	11.173	10.6025	1.65488	0.0160483
Zm00001d016849	2.96403	4.23559	7.43048	1.29731	0.0160449
Zm00001d026004	0.537082	2.49481	1.29667	1.13244	0.0160434
Zm00001d025101	1.63043	0.36591	0.750579	-1.02462	0.0160423
Zm00001d001323	0.51405	1.56934	1.2166	1.10039	0.0160245
Zm00001d026046	2.18042	3.61687	5.05244	1.17596	0.0160219
Zm00001d019521	0.251218	1.4515	1.29974	1.99472	0.0160047
Zm00001d032766	0.711978	1.27985	1.9211	1.31563	0.0160038
Zm00001d035265	0.727822	1.05689	0.131069	-1.841	0.015976
Zm00001d002531	1.24919	1.64952	3.25504	1.31424	0.0159756
Zm00001d034357	4.85062	4.34515	2.14375	-1.1417	0.0159747
Zm00001d036006	15.8077	7.60607	7.47269	-1.07085	0.0159744
Zm00001d031813	4.30845	7.32733	11.5092	1.39692	0.0159665
Zm00001d042933	1.40614	1.66218	3.25017	1.15338	0.0159638
Zm00001d003190	100.935	443.756	332.539	1.7191	0.0159555
Zm00001d044684	0.213927	2.32672	1.38781	2.24469	0.0159552
Zm00001d010450	1.0169	0.760008	3.02308	1.48347	0.01595
Zm00001d032562	20.7847	9.83176	7.21437	-1.51364	0.0159447
Zm00001d009155	0.496711	0.816634	1.78336	1.6582	0.0159394
Zm00001d048949	648.797	883.298	1455.76	1.16581	0.0159358
Zm00001d044010	2.99907	3.83567	1.15361	-1.30574	0.0159178
Zm00001d045361	9.89085	13.0379	23.2195	1.22286	0.0159116
Zm00001d046912	19.5826	35.2046	41.7561	1.08852	0.0159075
Zm00001d031706	0.163149	7.35419	1.03326	2.10652	0.0158968
Zm00001d015867	1.35147	8.29075	5.35089	1.90897	0.015881
Zm00001d044827	3.26371	1.00732	1.26712	-1.29891	0.015877
Zm00001d033950	0.941168	0.570396	3.29719	1.70614	0.0158658
Zm00001d040595	0.781311	0.454708	1.82694	1.12859	0.0158653
Zm00001d040419	3.85109	7.36855	1.65109	-1.174	0.0158645
Zm00001d049573	3.29107	4.38953	8.30383	1.30931	0.0158552
Zm00001d033389	13.4563	11.7557	82.3207	2.60404	0.0158518
Zm00001d008383	3.88195	9.99163	1.46817	-1.34439	0.0158421
Zm00001d041712	93.6597	62.7739	44.6191	-1.06808	0.00582874
Zm00001d033821	2.25848	5.20919	0.91864	-1.21122	0.00581988
Zm00001d038784	2.34053	8.65855	6.32089	1.39558	0.00581909
Zm00001d037749	1.0198	3.76224	4.26563	1.96295	0.00581828
Zm00001d048598	1.71282	3.25156	3.87002	1.13091	0.0058163
Zm00001d009222	0.286145	0.424691	1.14205	1.68551	0.00581227
Zm00001d049219	4.05468	3.41841	1.72964	-1.18318	0.00580727
Zm00001d031344	43.5748	107.185	116.09	1.41161	0.00580406
Zm00001d033905	24.4847	38.5554	58.9521	1.26423	0.00579446
Zm00001d007718	191.428	236.213	629.393	1.71663	0.0057897
Zm00001d042114	6.61908	6.1064	13.6582	1.03395	0.00578461
Zm00001d037127	0.454594	1.42844	2.07503	1.97153	0.00577533
Zm00001d023890	0.457776	3.12015	1.31088	1.33883	0.0057737
Zm00001d007708	1.18791	2.68151	3.00999	1.27188	0.0057643
Zm00001d016625	273.033	160.698	84.7043	-1.6874	0.0057629
Zm00001d048262	0.706086	1.08719	1.72002	1.17495	0.00576017
Zm00001d044512	0.288243	0.543221	1.1621	1.70079	0.00574723
Zm00001d052647	0.134226	2.80396	0.51655	1.39631	0.0057442
Zm00001d022474	16.6156	14.3196	39.0598	1.22818	0.00574002
Zm00001d024665	2.51891	1.95956	5.30988	1.04663	0.00573738
Zm00001d019519	3.88111	2.58601	1.83027	-1.04437	0.00573642
Zm00001d025973	1.30755	2.10007	3.38397	1.30755	0.0057327
Zm00001d038443	3.18967	8.94526	1.3524	-1.1795	0.0057314
Zm00001d053252	1.0461	3.53239	4.62064	2.04225	0.00572348
Zm00001d050995	0.158795	1.07971	0.525381	1.27292	0.00571466
Zm00001d001832	3.42476	6.50687	10.6277	1.60575	0.00571218
Zm00001d046784	0.493074	1.37965	1.38238	1.32163	0.0057098
Zm00001d002606	9.21467	41.2955	23.6277	1.34899	0.0157002
Zm00001d000294	36.4978	39.7318	82.6896	1.17769	0.0156976
Zm00001d016977	6.29659	9.83277	13.3578	1.07307	0.0156966
Zm00001d003563	1.81045	3.67498	4.57443	1.29088	0.0156887
Zm00001d037935	0.523904	2.22141	1.56412	1.41536	0.0156753
Zm00001d015591	1.19072	1.56403	0.523966	-1.04863	0.0156734
Zm00001d045495	1.37697	2.24573	3.64807	1.34351	0.0156704
Zm00001d035506	1.3685	1.66143	3.11076	1.12858	0.0156689
Zm00001d016196	0.249332	0.476247	1.11462	1.79784	0.0156629
Zm00001d043338	3.56136	5.27514	8.35634	1.20766	0.0156607
Zm00001d029263	25.8466	34.2155	61.5149	1.24774	0.0156304
Zm00001d022613	2.34378	3.76439	6.89279	1.51676	0.0156247
Zm00001d006338	1.05318	1.25925	0.27533	-1.61939	0.0156236
Zm00001d044732	4.39333	9.05543	9.79706	1.13921	0.0156193
Zm00001d027249	1.08306	1.39545	2.36234	1.0575	0.015617
Zm00001d001409	0.528342	0.866304	1.18467	1.03178	0.0156155
Zm00001d038696	2.9837	21.7834	1.12633	-1.33031	0.0156123
Zm00001d002617	34.0505	14.9012	12.3145	-1.45988	0.0156095
Zm00001d025832	0.297524	0.507652	1.03087	1.50832	0.0156067
Zm00001d048814	18.94	19.661	38.6372	1.02468	0.0156035
Zm00001d050536	0.356817	0.484819	1.09506	1.3874	0.0156026
Zm00001d024356	1.1075	4.28329	2.55061	1.1343	0.0155988
Zm00001d046867	1.54342	0.790053	3.68446	1.20339	0.0255951
Zm00001d050805	0.0729425	1.26437	0.436777	1.63403	0.0255934
Zm00001d001825	1.86339	0.920033	0.662334	-1.36485	0.0255924
Zm00001d018701	1.24695	9.21365	3.34261	1.35381	0.0255877
Zm00001d040064	0.586348	1.63595	1.50197	1.22283	0.0255781
Zm00001d012938	48.3053	69.2329	117.236	1.2774	0.0255743
Zm00001d033710	23.6925	26.9888	9.54316	-1.30293	0.0255721
Zm00001d034376	0.234951	1.12819	1.12819	1.87452	0.0255718
Zm00001d050908	6.7072	2.68331	2.86533	-1.19887	0.0255536
Zm00001d002901	3.35063	3.6564	24.4459	2.83055	0.0255479
Zm00001d008420	0.343877	1.28169	1.32099	1.67866	0.0255386
Zm00001d020953	1.18916	2.57834	5.32417	2.07297	0.0255273
Zm00001d020285	1.30411	4.20031	3.57484	1.38802	0.0255161
Zm00001d050000	2.25947	3.76794	4.9244	1.09049	0.0255153
Zm00001d029512	0.507615	1.47898	1.46234	1.36248	0.0255151
Zm00001d021447	24.3628	30.4913	51.6256	1.08029	0.0255124
Zm00001d034390	2.5108	3.60753	12.4157	2.26117	0.025505
Zm00001d034782	6.02291	14.14	17.7967	1.5474	0.0254994
Zm00001d042196	1.14983	2.08365	3.47382	1.51573	0.0254982
Zm00001d033067	1.22657	0.585777	3.75493	1.539	0.0254902
Zm00001d036206	2.33204	7.07097	7.55666	1.65455	0.0254899
Zm00001d047416	0.563248	0.533946	1.46121	1.23505	0.0254849
Zm00001d047999	0.888142	2.03513	2.03513	1.11153	0.0254777
Zm00001d018433	1.80413	3.06736	4.1883	1.17127	0.0254745
Zm00001d031773	24.6307	25.4566	11.0017	-1.15552	0.0254549
Zm00001d036813	0.840758	1.5939	3.62906	1.98691	0.00544813
Zm00001d010870	3.89912	12.1533	13.7847	1.79574	0.0054465
Zm00001d027397	0.439126	1.45164	0.987538	1.01237	0.00544589
Zm00001d039003	1.64161	1.61878	0.513626	-1.50499	0.00543058
Zm00001d013169	3.30853	1.94272	1.14927	-1.44806	0.00542933
Zm00001d014121	4.97078	23.3994	13.2352	1.39496	0.00542611
Zm00001d034772	2.76871	3.91259	6.84452	1.27547	0.00541354
Zm00001d003249	7.09615	3.41872	3.4849	-1.00529	0.00540672
Zm00001d007811	0.546268	0.261698	1.67556	1.45807	0.00539553
Zm00001d006526	0.986077	3.57592	4.85494	2.18974	0.00538816
Zm00001d046247	0.626204	2.76308	1.94378	1.49279	0.00537695
Zm00001d022076	1.12325	3.49141	3.49141	1.55383	0.00537569
Zm00001d047384	2.45073	1.28201	0.655983	-1.75449	0.00536327
Zm00001d001193	0.569641	2.25808	1.68505	1.4145	0.00535153
Zm00001d010130	1.08439	0.846131	0.291462	-1.5972	0.00534303
Zm00001d025345	2.04976	4.91402	6.05493	1.51756	0.00532611
Zm00001d023713	25.1449	30.9124	57.3061	1.18521	0.00531377
Zm00001d044934	1.77175	1.82856	0.522073	-1.58923	0.00531278
Zm00001d038598	9.52709	39.5743	4.61237	-1.03065	0.00530812
Zm00001d045173	0.595877	1.92541	0.173446	-1.34757	0.00530642
Zm00001d022051	0.82351	0.842961	2.07806	1.23784	0.00529558
Zm00001d026498	0.453357	1.14382	1.15521	1.18165	0.00529244
Zm00001d039471	13.0942	16.3654	28.3411	1.10808	0.00529192
Zm00001d008563	0.638523	1.0105	1.78051	1.34841	0.00528931
Zm00001d008084	0.116705	0.883604	1.7399	3.08582	0.00528626
Zm00001d042104	93.5332	76.0981	40.3334	-1.21147	0.0052806
Zm00001d026574	0.271703	0	1.23918	1.84913	0.00527551
Zm00001d042736	0.62483	1.2289	1.85683	1.43281	0.00527099
Zm00001d042900	0.787176	2.02279	6.76081	2.95109	0.00527004
Zm00001d040167	0.445225	0.93022	2.71996	2.37075	0.00525973
Zm00001d048635	11.8211	2.9428	3.31928	-1.80176	0.00525786
Zm00001d016952	12.32	19.6882	24.835	1.00551	0.00525182
Zm00001d016939	1.03071	5.83437	2.33874	1.10891	0.0052414
Zm00001d042048	0.871507	2.61004	0.337819	-1.14989	0.0252402
Zm00001d048309	44.6014	16.2288	17.8607	-1.31548	0.0252395
Zm00001d030069	9.27078	9.23414	21.301	1.19143	0.025239
Zm00001d037837	0.269544	1.03854	0.830537	1.33232	0.0252388
Zm00001d027022	0.51599	0.919494	1.2974	1.18177	0.0252322
Zm00001d011101	0.815498	9.2882	1.89064	1.1206	0.0252253
Zm00001d015935	5.30638	3.94151	2.5346	-1.03708	0.0252227
Zm00001d034277	1.62498	3.05694	5.67089	1.74222	0.0252221
Zm00001d033716	0.280796	1.32505	1.32505	1.90392	0.0252123
Zm00001d040835	0.510028	0.90593	1.3148	1.21365	0.0252053
Zm00001d041753	1.26519	0.417195	0.569972	-1.02693	0.0252024
Zm00001d024177	19.6099	7.26776	6.7905	-1.51624	0.0252017
Zm00001d051490	1.17885	3.53923	3.86276	1.63166	0.0251966
Zm00001d029819	3.65664	13.1338	7.4903	1.01472	0.0251943
Zm00001d044205	1.25429	0.150692	0.258811	-1.91624	0.025173
Zm00001d009619	9.68723	18.7754	20.8371	1.09709	0.0251682
Zm00001d007606	5.09476	2.17507	1.67715	-1.54749	0.0251673
Zm00001d006351	1.2582	3.27136	4.06188	1.61554	0.0251496
Zm00001d027710	69.1345	46.1844	27.9991	-1.30097	0.025149
Zm00001d029222	1.89075	3.49382	8.31793	2.08016	0.0251443
Zm00001d031414	0.233664	1.44539	0.785346	1.40784	0.0251269
Zm00001d009296	68.8717	200.666	141.329	1.036	0.0251249
Zm00001d019822	0.530969	8.78324	2.94122	2.26901	0.0251233
Zm00001d035797	5.00325	5.89781	2.32727	-1.07209	0.0251221
Zm00001d024127	12.865	26.3638	29.0022	1.1665	0.0251215
Zm00001d046850	1.23819	4.13222	2.75579	1.09361	0.0251197
Zm00001d017899	2.5244	1.68587	0.968213	-1.29679	0.0251149
Zm00001d000074	6.43289	7.65205	2.42605	-1.37084	0.0250987
Zm00001d050297	3.22397	5.95459	7.30261	1.15513	0.0250785
Zm00001d047070	2.39382	2.90146	0.907319	-1.30784	0.0250655
Zm00001d033230	0.183694	1.65537	0.767626	1.61274	0.025064
Zm00001d024256	1.81109	3.62229	3.91813	1.07212	0.015064
Zm00001d047114	0.553017	1.26894	3.41298	2.42751	0.015057
Zm00001d007924	1.39996	2.7724	6.44807	2.12614	0.0150543
Zm00001d040501	0.298395	1.19083	0.727351	1.0543	0.0150536
Zm00001d031578	0.240353	3.45826	0.821817	1.43745	0.01505
Zm00001d048910	0.363092	1.90442	1.28317	1.57861	0.0150434
Zm00001d043590	0.633284	0.948133	1.80454	1.377	0.015041
Zm00001d049600	0.826755	2.14755	2.17709	1.29693	0.0150398
Zm00001d035609	0.929177	0.782688	1.98462	1.0183	0.0150393
Zm00001d041173	1.21414	0.446307	0.477207	-1.18696	0.0150338
Zm00001d031382	0.315374	1.23922	1.11562	1.54921	0.0150318
Zm00001d029861	2.4962	1.19531	1.19214	-1.00664	0.0150094
Zm00001d040443	1.29553	0.650826	0.574193	-1.04958	0.0150074
Zm00001d002083	0.974992	2.35987	2.25835	1.13345	0.0150068
Zm00001d048230	1.14987	1.7286	2.98084	1.30154	0.0149877
Zm00001d021143	0.0813086	1.55084	0.466272	1.64305	0.0149811
Zm00001d042509	1.04594	2.07266	0.271677	-1.62441	0.0149616
Zm00001d012024	0.697576	2.07683	4.12817	2.40634	0.0149587
Zm00001d049954	44.8303	50.2481	127.072	1.50102	0.0149574
Zm00001d000156	2.64112	7.61486	5.87084	1.12317	0.0149567
Zm00001d030251	2.70088	4.77866	0.971862	-1.38576	0.014955
Zm00001d017923	8.20472	7.109	2.9174	-1.46062	0.0149536
Zm00001d039981	0.124429	1.49217	0.508445	1.43887	0.0149531
Zm00001d052049	5.87061	6.12946	12.1848	1.04092	0.0149487
Zm00001d020342	10.0688	8.4733	3.40987	-1.53467	0.0149413
Zm00001d052971	0.720736	1.50096	2.16972	1.46752	0.0149331
Zm00001d029952	4.84099	3.50407	1.88486	-1.31576	0.0149305
Zm00001d002979	1.5581	3.87573	3.5623	1.14322	0.0149285
Zm00001d053874	7.02968	10.8864	16.6784	1.2347	0.014928
Zm00001d042827	0.56092	0.740663	1.84632	1.5582	0.0149191
Zm00001d021616	0.270516	1.4174	0.689614	1.09161	0.0149128
Zm00001d002902	0.179449	1.16265	0.636062	1.39724	0.0149048
Zm00001d022598	2.43026	3.25757	5.23493	1.07618	0.00489485
Zm00001d002626	2.97123	10.2437	7.15295	1.23975	0.00489405
Zm00001d043713	3.2648	3.81904	1.28575	-1.27985	0.00489357
Zm00001d032378	0.526796	0.242673	3.02192	2.31636	0.00489084
Zm00001d036920	2.72773	2.62404	1.19974	-1.12141	0.00489026
Zm00001d051143	2.87771	5.86703	10.7668	1.86765	0.0048867
Zm00001d028165	1.39282	8.55339	7.84036	2.41116	0.00488101
Zm00001d046048	1.3084	1.02551	5.55761	2.00614	0.00487992
Zm00001d030884	1.15955	0.432622	0.468679	-1.14722	0.00487343
Zm00001d008190	0.377174	1.01443	1.42803	1.67909	0.00487109
Zm00001d006223	0.991476	3.34009	4.08373	1.93851	0.00487075
Zm00001d052952	33.0728	49.7079	72.3986	1.12795	0.00486337
Zm00001d022312	1.72633	1.02387	11.6014	2.67966	0.00486205
Zm00001d044028	7.58991	7.9014	2.78967	-1.41206	0.00486132
Zm00001d011635	0.838833	1.75216	2.15051	1.26131	0.00485651
Zm00001d018147	146.524	61.5601	61.5601	-1.24971	0.00485626
Zm00001d007182	6.37984	7.51464	1.81938	-1.75532	0.00485551
Zm00001d013588	0.407274	1.85347	2.50991	2.36316	0.00483597
Zm00001d049214	0.2653	0.694674	2.37576	2.76072	0.00483381
Zm00001d029194	86.6411	20.0055	14.9785	-2.52422	0.00483141
Zm00001d052117	3.4338	0.60058	0.633094	-2.26915	0.00483008
Zm00001d013955	3.68175	5.35694	1.36988	-1.36336	0.00481567
Zm00001d024900	2.26653	3.60814	16.6115	2.82	0.00481508
Zm00001d004583	55.4156	22.6362	27.2352	-1.02214	0.0048131
Zm00001d037453	34.8802	52.0075	71.7916	1.03929	0.00480598
Zm00001d052655	11.4822	5.13398	4.71703	-1.26569	0.00480174
Zm00001d028179	11.4575	5.32378	2.95603	-1.9191	0.00479903
Zm00001d041496	0.481935	0.49352	1.28891	1.25502	0.0147967
Zm00001d046754	1.63661	1.93069	3.62976	1.10281	0.0147954
Zm00001d005449	1.37226	5.54528	6.49676	2.16373	0.0147843
Zm00001d010146	0.494361	1.36373	1.75657	1.64323	0.0147769
Zm00001d020811	6.47126	3.25401	3.02127	-1.07403	0.0147704
Zm00001d023693	8.77822	15.7662	24.8803	1.49245	0.0147657
Zm00001d048191	11.9615	17.3279	31.8848	1.40698	0.0147643
Zm00001d018854	13.5474	6.97385	4.7886	-1.48114	0.0147579
Zm00001d027492	0.927174	0.561046	2.15731	1.13593	0.0147577
Zm00001d044136	14.4062	5.2363	5.91642	-1.26969	0.0147547
Zm00001d024905	2.22914	2.72604	5.45117	1.25299	0.0147529
Zm00001d020714	2.12231	4.35078	10.3215	2.22943	0.0147517
Zm00001d000636	0.859375	1.30896	0.035737	-2.82128	0.0147473
Zm00001d048374	0.439271	1.10375	1.1117	1.16795	0.0147464
Zm00001d038192	8.44691	14.1533	26.4096	1.63304	0.0147362
Zm00001d019307	1.66382	1.73328	0.431373	-1.73091	0.0147243
Zm00001d040502	1.16148	6.75518	4.56308	1.88617	0.0147234
Zm00001d029148	0.0282639	1.64899	0.16901	1.06855	0.0147215
Zm00001d002360	1.2104	0.513091	0.399198	-1.39232	0.0147202
Zm00001d011533	1.01901	2.36381	0.270744	-1.59372	0.0147172
Zm00001d052118	3.82638	3.70411	1.08227	-1.73163	0.0147063
Zm00001d020588	0.70378	3.25969	2.34675	1.606	0.0147026
Zm00001d026405	24.735	35.8497	62.8416	1.34164	0.0147023
Zm00001d007064	0.609688	0.593399	1.54758	1.21509	0.0147002
Zm00001d034197	6.19847	5.60439	13.5603	1.11692	0.0146879
Zm00001d018744	0.770499	1.02035	0.205196	-1.51211	0.0146744
Zm00001d019758	2.9508	1.67987	6.56337	1.12706	0.0146727
Zm00001d027794	1.22938	3.78279	3.59852	1.47619	0.0146719
Zm00001d028968	7.14398	13.5209	24.8555	1.7845	0.0146701
Zm00001d050055	1.21272	3.16527	0.50444	-1.11888	0.0146663
Zm00001d034716	0.201762	1.98496	1.30725	2.2214	0.0146627
Zm00001d016009	3.8982	8.14526	8.46564	1.09921	0.00465652
Zm00001d045423	0.627659	0.47877	1.94009	1.4873	0.00465271
Zm00001d046172	17.7898	88.7924	65.7309	1.87963	0.00465135
Zm00001d023973	0.416536	2.51182	2.58894	2.3801	0.00464655
Zm00001d004096	0.907707	1.30238	3.02815	1.63423	0.00464269
Zm00001d040015	0.771643	0.474958	5.83729	2.76799	0.00463979
Zm00001d034097	8.03816	18.4816	42.4591	2.38669	0.00463832
Zm00001d005869	2.3388	2.34725	0.609399	-1.7815	0.00462971
Zm00001d019734	3.19321	4.78329	11.4803	1.8141	0.00462599
Zm00001d012401	5.41974	7.24362	12.5	1.19075	0.00461806
Zm00001d016014	3.88326	4.09107	14.2699	1.85102	0.00461582
Zm00001d028315	1.1719	0.388015	0.189546	-2.13512	0.00461053
Zm00001d039420	1.3957	1.3299	0.604614	-1.08592	0.00460619
Zm00001d040794	1.0632	0.524358	0.308525	-1.50961	0.00459877
Zm00001d046775	1.87987	4.80406	5.72484	1.55681	0.00459455
Zm00001d009514	0.924615	1.74256	7.72419	2.93286	0.00458911
Zm00001d006914	0.434547	0.778427	1.37925	1.46848	0.00458533
Zm00001d033880	0.168226	1.18858	0.594411	1.37234	0.00457828
Zm00001d023949	1.50347	9.12219	0.181131	-2.51188	0.00456971
Zm00001d029350	8.40714	13.1509	17.9842	1.08798	0.00456272
Zm00001d044801	6.42119	9.09195	19.6954	1.60196	0.00455483
Zm00001d017772	13.1316	13.8171	5.13438	-1.3379	0.00454981
Zm00001d042228	41.2166	68.5646	16.5583	-1.31048	0.00454859
Zm00001d008768	0.669211	1.43727	1.76061	1.27432	0.00454212
Zm00001d000411	2.43586	1.01683	0.84772	-1.41994	0.00454159
Zm00001d025043	1.58856	9.14249	3.60518	1.13375	0.00453944
Zm00001d017024	2.67555	7.73692	5.66782	1.05525	0.00453728
Zm00001d019498	0.396679	1.31517	4.85806	3.31939	0.00453679
Zm00001d021918	3.19956	0.604977	0.720574	-2.00757	0.00453476
Zm00001d011847	1.89066	9.08086	5.80802	1.56943	0.00453132
Zm00001d010217	2.48325	2.98414	5.99429	1.23827	0.00452133
Zm00001d033493	9.89595	5.69542	4.32847	-1.17454	0.00451983
Zm00001d018390	2.51313	7.78258	6.46626	1.32929	0.00450836
Zm00001d019611	0.0692403	3.04582	0.356199	1.43059	0.00450734
Zm00001d017681	3.71805	1.52552	1.62492	-1.14631	0.0044979
Zm00001d008304	1.84599	1.43427	0.325434	-2.19349	0.0144952
Zm00001d052564	1.55926	4.70075	3.84635	1.24998	0.014495
Zm00001d009114	4.1623	4.66605	8.67005	1.04095	0.0144899
Zm00001d018104	13.6517	12.6174	31.6876	1.20886	0.0144897
Zm00001d044246	854.093	1320.92	1949.43	1.19049	0.0144745
Zm00001d044978	7.87556	5.95325	3.76024	-1.0469	0.0144736
Zm00001d002497	2.31509	1.51014	0.911361	-1.25578	0.014471
Zm00001d000203	1.54309	4.00017	3.40965	1.09492	0.0144704
Zm00001d027925	1.60797	6.89192	3.41658	1.04189	0.0144666
Zm00001d021601	5.38731	3.35455	1.29817	-1.97255	0.014465
Zm00001d019901	2.54424	0.264107	0.249926	-2.91773	0.014462
Zm00001d027975	0.981236	1.2446	2.06989	1.00494	0.0144615
Zm00001d006483	16.1296	36.7308	6.83464	-1.22673	0.0144609
Zm00001d024484	1.06475	0.652121	0.278709	-1.62086	0.0144606
Zm00001d049218	2.71463	5.4244	10.7753	1.95004	0.0144577
Zm00001d037724	17.8712	14.8557	6.95009	-1.34998	0.0144532
Zm00001d048003	1.77511	3.5681	0.612209	-1.39661	0.0144518
Zm00001d027295	174.721	304.546	392.618	1.16762	0.0144489
Zm00001d001776	11.6735	23.3312	24.0637	1.03729	0.0144451
Zm00001d037996	0.257715	0.594453	1.03656	1.6678	0.0144414
Zm00001d048864	1.11538	0.290488	0.268479	-1.72175	0.0144352
Zm00001d050228	2.07226	3.72035	0.420613	-2.06091	0.014435
Zm00001d051750	0.122651	1.21302	0.375332	1.09415	0.0144294
Zm00001d045142	5.01537	7.00381	0.839636	-2.44467	0.0144277
Zm00001d012561	3437.17	2199.4	1458.63	-1.23655	0.0144199
Zm00001d009741	0.252308	0.750144	1.18087	1.86221	0.0144181
Zm00001d020471	0.370101	10.7228	10.4519	4.48838	0.0144171
Zm00001d038666	2.73	0.649978	21.9049	2.95895	0.0144121
Zm00001d021894	2.60249	0.0201964	0.635993	-1.87653	0.0144072
Zm00001d010440	1.5997	4.7633	3.43346	1.0558	0.014405
Zm00001d004537	1.06109	2.99963	0.345149	-1.38311	0.0144031
Zm00001d002224	0.485762	3.57914	2.80071	2.30802	0.00439887
Zm00001d022708	0.528417	1.22176	0.150572	-1.3265	0.00439886
Zm00001d034415	64.2129	98.1553	130.376	1.02061	0.00439764
Zm00001d037355	2.09503	6.03456	7.96449	1.87734	0.00439674
Zm00001d039484	3.93615	0.552301	1.74407	-1.13008	0.00439099
Zm00001d046177	1.12856	2.94128	3.78631	1.66143	0.00438878
Zm00001d047005	2.83665	1.5252	0.932893	-1.50748	0.00438327
Zm00001d003032	0.514163	1.14717	1.60506	1.47313	0.00438266
Zm00001d034735	0.589757	3.25423	4.27773	2.66602	0.00438057
Zm00001d024777	2.67892	0.956648	0.808469	-1.61302	0.00437284
Zm00001d015129	17.0031	8.74397	7.46357	-1.17712	0.00437115
Zm00001d018929	4.43092	6.47665	11.2781	1.32839	0.00436766
Zm00001d050495	20.881	11.9092	6.58385	-1.65033	0.00436169
Zm00001d007114	1.24184	3.3739	3.77518	1.53005	0.00436135
Zm00001d030879	1.12309	8.94802	9.34478	2.94898	0.00434882
Zm00001d048348	4.19417	2.06516	0.824238	-2.21604	0.00434261
Zm00001d046496	1.0663	2.33324	0.41126	-1.1898	0.00434181
Zm00001d011714	0.687875	2.09395	0.0575162	-2.32247	0.00432376
Zm00001d024973	2.42448	4.0659	6.1896	1.31698	0.00432189
Zm00001d018260	3.30445	3.75275	7.2679	1.11383	0.00431676
Zm00001d053519	1.54306	4.85285	4.85285	1.59187	0.00431423
Zm00001d028617	0.131767	1.44063	1.37027	2.66534	0.00431091
Zm00001d040613	8.3	8.60985	4.07799	-1.00758	0.00430982
Zm00001d052112	8.08723	12.8374	23.8628	1.54935	0.00430875
Zm00001d043509	1.92696	2.24199	4.63389	1.22371	0.00430792
Zm00001d006745	0.116563	2.20873	0.658148	1.80769	0.00430773
Zm00001d020723	1.08337	1.27897	2.64278	1.21274	0.0042974
Zm00001d005139	0.152724	0.309613	1.09636	2.24302	0.00429325
Zm00001d037629	4.10609	3.30635	1.4326	-1.4565	0.00428677
Zm00001d020788	1.34241	13.9413	9.72441	2.76789	0.00428591
Zm00001d014817	1.70331	3.39829	5.35628	1.59727	0.00428445
Zm00001d023059	0.228148	0.659724	1.01695	1.76715	0.00428384
Zm00001d028874	6.3586	6.70366	2.63646	-1.23891	0.00428317
Zm00001d032602	1.15838	1.9707	7.92052	2.67213	0.00426943
Zm00001d015486	1.08562	2.81567	2.6102	1.19276	0.00426839
Zm00001d010313	4.7182	8.36887	11.8171	1.30646	0.0042631
Zm00001d041768	0.427337	25.1477	1.6739	1.75013	0.00426303
Zm00001d048660	279.255	125.398	1662.28	2.57308	0.00425025
Zm00001d018293	1.78858	0.439726	0.481244	-1.70009	0.00424341
Zm00001d045264	0.786132	1.56399	3.52207	2.03122	0.0042422
Zm00001d036184	0.716158	1.16625	2.02849	1.38291	0.00424208
Zm00001d010515	0.561351	0.680457	1.44158	1.22092	0.0142382
Zm00001d039698	0.536924	0.988514	1.91781	1.66359	0.0142366
Zm00001d006253	0.710697	1.74429	1.91471	1.31334	0.0142365
Zm00001d047984	14.2825	11.752	6.67707	-1.08559	0.0142285
Zm00001d051950	5.9615	9.75423	12.626	1.07003	0.0142273
Zm00001d039470	1.41443	1.47935	4.43524	1.5824	0.0142194
Zm00001d018073	1.43482	3.48546	3.80556	1.34746	0.0142057
Zm00001d052467	0.441841	4.09493	4.77538	3.16957	0.0141987
Zm00001d031460	36.2283	92.4949	75.5802	1.05882	0.0141974
Zm00001d030834	2.04205	5.51713	7.13043	1.75509	0.0141941
Zm00001d023938	2.09143	2.49858	0.520662	-1.81999	0.014194
Zm00001d012333	60.9067	45.6423	15.0886	-2.00598	0.0141916
Zm00001d005050	0.393482	1.89643	0.135635	-1.06644	0.0141884
Zm00001d035848	3.34031	8.62368	8.52669	1.32627	0.0141863
Zm00001d025071	1.57008	0.709531	4.60023	1.49281	0.0141844
Zm00001d022363	0.498185	3.33109	2.14177	1.90598	0.0141808
Zm00001d012430	0.957184	0.54088	3.43477	1.74139	0.0141805
Zm00001d039504	3.91336	1.04925	1.07847	-1.76789	0.0141779
Zm00001d040133	0.477951	1.41349	3.50091	2.63934	0.0141757
Zm00001d051401	1.69588	0.163345	5.31083	1.59116	0.0141745
Zm00001d039459	0.418826	2.11616	2.39574	2.26614	0.0141685
Zm00001d014922	0.265633	1.23057	0.815187	1.32367	0.0141625
Zm00001d014100	2.6795	0.185863	0.37251	-2.55641	0.0141615
Zm00001d021724	7.0006	1.6737	1.20707	-2.4416	0.0141563
Zm00001d008391	4.15968	6.7855	59.7352	3.81218	0.0141544
Zm00001d053740	1.83667	1.86318	0.840872	-1.04151	0.0141471
Zm00001d015342	0.353408	1.91364	2.44143	2.48676	0.0141412
Zm00001d021700	16.1972	8.27707	5.48264	-1.54561	0.0141384
Zm00001d029359	4.81645	5.38499	15.8541	1.69824	0.0141369
Zm00001d019110	1.88849	1.46797	0.273582	-2.41218	0.0141297
Zm00001d005336	1.70181	0.414068	0.39652	-1.85952	0.0141288
Zm00001d052981	7.35025	9.13923	15.047	1.02368	0.0141267
Zm00001d053391	0.954861	1.5536	2.49419	1.29823	0.0141259
Zm00001d022643	0.412894	0.865877	1.03358	1.14416	0.0141151
Zm00001d002305	0.428	0.764071	1.25283	1.35737	0.0141138
Zm00001d044426	66.8001	43.703	26.138	-1.35035	0.0141121
Zm00001d019078	67.9534	56.9276	30.8921	-1.13477	0.00410957
Zm00001d041389	11.2898	20.0658	24.3699	1.10326	0.00410701
Zm00001d028016	1.89603	0.394739	0.355299	-2.13225	0.00409918
Zm00001d000809	0.200926	0.925905	1.29444	2.21221	0.00409895
Zm00001d038553	0.931458	2.06547	4.57554	2.18045	0.00409495
Zm00001d008458	1.90649	4.41453	3.95223	1.01404	0.00409008
Zm00001d036126	1.86604	1.74085	0.831793	-1.07721	0.00408772
Zm00001d040878	4.75338	3.74707	1.43468	-1.66105	0.00407995
Zm00001d014495	6.2368	11.3028	12.8469	1.03078	0.00407855
Zm00001d002645	2.32991	0.823486	0.365388	-2.3844	0.00407827
Zm00001d016730	1.0578	1.07582	4.02419	1.83272	0.0040756
Zm00001d041650	1.72576	1.84152	8.23266	2.19028	0.00407051
Zm00001d029478	10.1008	21.0546	24.9649	1.29699	0.00406821
Zm00001d023811	28.3319	150.086	127.64	2.16762	0.00406284
Zm00001d030670	48.5324	31.6589	234.323	2.26912	0.00406024
Zm00001d018606	0.550616	6.50549	3.46301	2.45322	0.00405991
Zm00001d024552	4.72647	2.12703	1.25183	-1.83605	0.00405965
Zm00001d010801	0.989943	1.08349	0.331694	-1.33617	0.00405453
Zm00001d004889	0.402214	0.508782	1.05584	1.20257	0.0040501
Zm00001d043164	43.6915	55.9454	99.3972	1.184	0.00404641
Zm00001d026273	2.90933	5.19708	7.56817	1.34944	0.00404242
Zm00001d051182	8.88705	11.6739	1.71925	-2.3045	0.00404073
Zm00001d015311	2.43015	0.973317	0.594826	-1.8645	0.00403904
Zm00001d006741	0.63024	9.52673	5.18622	2.85579	0.00403717
Zm00001d019060	8.12641	27.5293	24.6854	1.59116	0.00403249
Zm00001d030303	43.9017	61.956	88.2254	1.00527	0.00402517
Zm00001d022528	0.115731	0.470519	5.17566	4.61205	0.00401996
Zm00001d032210	2.13485	20.6619	0.139801	-3.22027	0.00401969
Zm00001d049288	28.7151	136.249	172.407	2.58176	0.00400636
Zm00001d024479	0.302411	0.46086	2.88483	2.89091	0.0040029
Zm00001d041782	10.2586	15.68	4.18319	-1.27407	0.00400238
Zm00001d044159	4.35183	11.8323	9.10159	1.04748	0.00399009
Zm00001d031134	1.32683	1.77624	3.2638	1.23728	0.00398722
Zm00001d019192	1.7738	2.12052	4.11542	1.16971	0.00398553
Zm00001d040012	5.81629	8.90228	74.1002	3.64866	0.00398442
Zm00001d031771	0.340687	2.27672	1.06149	1.39814	0.0039777
Zm00001d027076	0.664804	1.28493	1.57962	1.13497	0.00397543
Zm00001d044535	10.17	21.1294	1.86553	-2.38545	0.00397454
Zm00001d017713	1.02511	0.315596	0.362486	-1.28258	0.00397146
Zm00001d007860	1.9918	1.27563	0.708289	-1.3718	0.00397124
Zm00001d004991	0.603705	0.0450718	2.36679	1.80959	0.00397047
Zm00001d010666	0.162499	0.257163	2.45247	3.28151	0.00396742
Zm00001d020613	4.72951	1.61831	1.49775	-1.59583	0.00396526
Zm00001d049795	0.192557	1.63945	2.46615	3.13282	0.0039589
Zm00001d041425	1.68963	5.91754	0.19626	-2.59473	0.0039561
Zm00001d043084	9.95182	5.56572	3.88256	-1.33569	0.00395513
Zm00001d031077	1.65226	0.899686	0.26801	-2.2514	0.00395316
Zm00001d038442	2.47259	4.16656	5.5163	1.1264	0.00394898
Zm00001d029312	4.5841	0.851496	0.856258	-2.2923	0.00394504
Zm00001d042323	0.697431	5.64122	3.28115	2.08408	0.0039443
Zm00001d017294	0.347523	0.46164	1.15286	1.48519	0.00394291
Zm00001d026661	1.03611	5.5523	3.83508	1.79229	0.00393935
Zm00001d006082	0.698156	1.56557	2.26249	1.56557	0.00393819
Zm00001d012614	3.03807	1.85894	1.44845	-1.01905	0.00393757
Zm00001d046485	0.853063	1.15675	2.36254	1.36951	0.00393484
Zm00001d027524	216.882	58.8767	56.9764	-1.92661	0.00393452
Zm00001d026420	10.7889	27.224	24.156	1.15549	0.00392376
Zm00001d046426	12.267	11.3677	4.55824	-1.40864	0.00391544
Zm00001d034787	9.9844	3.52798	1.88284	-2.34648	0.00391402
Zm00001d029179	0.0924039	2.72301	1.3201	2.88378	0.00391284
Zm00001d003194	4.43926	4.56863	2.14045	-1.01867	0.00391267
Zm00001d016022	0.333806	0.314635	1.09106	1.45712	0.00391252
Zm00001d002536	0.390678	0.661882	1.42681	1.63767	0.00390877
Zm00001d005986	0.541253	1.28891	1.80702	1.57235	0.00390551
Zm00001d026064	14.1987	13.7657	6.27055	-1.16639	0.00390546
Zm00001d048649	14.8307	10.0596	6.69725	-1.13526	0.00390532
Zm00001d022382	0.21394	1.35578	0.528762	1.00202	0.00390402
Zm00001d036236	2.40445	2.33747	0.999254	-1.18797	0.00390022
Zm00001d032858	1.49147	17.7706	9.99888	2.66577	0.00389995
Zm00001d003483	4.33589	9.26633	43.7805	3.30628	0.00389781
Zm00001d005306	6.35038	20.3021	18.9892	1.5653	0.0038968
Zm00001d012726	0.497235	1.19796	1.4531	1.37878	0.00389678
Zm00001d025226	6.34135	5.13592	3.06513	-1.0251	0.00389495
Zm00001d038585	16.0775	10.5301	5.80719	-1.45345	0.00389372
Zm00001d003488	2.26653	2.59444	5.9837	1.36217	0.00389001
Zm00001d028925	3.93363	5.40554	12.91	1.68947	0.00388921
Zm00001d048922	1.97697	5.89653	0.882544	-1.07988	0.00388346
Zm00001d043268	3.78545	0.520735	0.15435	-3.93319	0.00388291
Zm00001d028639	0.506244	0.992686	1.77472	1.6287	0.0388241
Zm00001d024323	5.86523	14.45	13.74	1.2142	0.0388231
Zm00001d040924	2.61135	0.253658	0.61336	-1.92631	0.0387769
Zm00001d005282	1.36134	1.66228	0.628253	-1.00478	0.0387681
Zm00001d032506	1.66074	1.66505	4.84548	1.48993	0.0387171
Zm00001d025012	1.46274	7.95561	4.80305	1.6496	0.0386979
Zm00001d041082	4.33203	36.6559	19.5329	2.14724	0.0386777
Zm00001d015957	1.55433	0.904827	0.517578	-1.42156	0.0386716
Zm00001d052238	0.789727	1.10311	2.68421	1.64583	0.0386253
Zm00001d022799	0.380137	0.750655	1.12188	1.34758	0.0386208
Zm00001d025646	5.45301	1.18148	1.2471	-2.04342	0.0386164
Zm00001d000417	27.73	42.3617	149.531	2.4267	0.0385718
Zm00001d040705	11.8825	14.1796	36.2373	1.60052	0.038563
Zm00001d050960	0.878519	1.63474	2.73458	1.53447	0.0385441
Zm00001d020144	0.0503281	1.53809	0.30273	1.4217	0.0384392
Zm00001d052495	3.07107	1.06728	1.41723	-1.06353	0.0384019
Zm00001d003992	1.45	2.43803	0.0719516	-3.1722	0.0382635
Zm00001d023159	3.33171	1.46572	0.713012	-2.07758	0.0382485
Zm00001d042970	0.816956	1.32656	2.48513	1.49531	0.0382311
Zm00001d038164	5.3829	7.71232	25.463	2.22104	0.0381626
Zm00001d035283	3.11524	5.46958	7.25069	1.19295	0.0381467
Zm00001d034639	6.87735	9.07492	0.505218	-3.52715	0.0381108
Zm00001d005712	1.47348	1.90953	0.0646636	-3.25637	0.0380761
Zm00001d017742	8.22435	10.317	19.4694	1.23319	0.0380533
Zm00001d015834	0.226196	11.1822	0.034616	-1.27689	0.0380392
Zm00001d025955	2.90896	5.47232	0.6351	-2.03325	0.0380334
Zm00001d003028	0.0898908	0.0538821	1.27519	2.85639	0.0380333
Zm00001d032611	0.238079	4.39956	0.0259651	-1.42434	0.038023
Zm00001d026468	0.12624	4.24045	2.07608	3.26581	0.0380007
Zm00001d035654	0.307971	0.654488	4.40278	3.46428	0.0137987
Zm00001d004250	2.14078	1.3871	0.907491	-1.15323	0.0137959
Zm00001d016462	1.04929	0.16405	0.0667426	-2.78505	0.0137897
Zm00001d014908	0.062008	0.0922321	1.26725	3.07715	0.013787
Zm00001d018314	3.6044	3.67352	0.736873	-2.14616	0.0137852
Zm00001d031766	4.15837	5.60775	12.6538	1.58255	0.0137815
Zm00001d043896	11.4448	16.5178	0.85356	-3.59778	0.0137806
Zm00001d000979	0.491081	1.86301	1.08706	1.00596	0.0137779
Zm00001d033517	5.62847	28.814	20.3018	1.83247	0.0137746
Zm00001d046342	0.703001	2.94064	3.02049	1.9583	0.0137727
Zm00001d005191	0.31487	0.259285	3.04577	2.92268	0.0137714
Zm00001d036058	31.7759	44.2739	3.26021	-3.24584	0.0137706
Zm00001d039845	2.61264	1.77502	0.757216	-1.66196	0.0137704
Zm00001d049620	0.759245	1.46817	1.6719	1.04415	0.0137703
Zm00001d014317	1.68036	1.31866	14.7248	3.05777	0.0137678
Zm00001d021302	12.1773	3.69709	2.47694	-2.25227	0.0137671
Zm00001d053411	3.75816	6.59846	0.511236	-2.65811	0.0137659
Zm00001d052969	5.52745	6.81544	0.371652	-3.57669	0.0137637
Zm00001d032937	0.441499	0.692912	1.6669	1.70619	0.013759
Zm00001d043973	0.483825	1.00834	1.718	1.63875	0.0137568
Zm00001d051820	4.30678	6.08216	1.67886	-1.30877	0.0137553
Zm00001d012390	0.213155	1.35209	3.32218	3.44997	0.0137493
Zm00001d044027	6.84185	3.42349	2.20449	-1.59087	0.0137453
Zm00001d047454	1.61177	0.396903	0.11624	-2.98479	0.0137447
Zm00001d001511	3.04356	2.13411	0.316688	-2.91536	0.0137437
Zm00001d015578	0.698896	1.47164	10.4196	3.71893	0.0137408
Zm00001d052047	0.496074	0.708836	1.19203	1.11607	0.0137385
Zm00001d038682	61.1752	86.9913	141.848	1.21199	0.0137371
Zm00001d003629	2.26994	1.00626	0.12513	-3.39602	0.0137364
Zm00001d004763	16.2458	13.4405	1.12354	-3.73978	0.0137345
Zm00001d011438	1.47296	4.0225	3.22984	1.08197	0.0137343
Zm00001d031778	10.0246	5.77526	66.2192	2.71157	0.013734
Zm00001d020860	0.100177	1.76989	1.6075	3.09254	0.0137337
Zm00001d001297	1.33106	0.125992	0.0301825	-3.45848	0.00373373
Zm00001d033063	2.12459	0.526113	0.307237	-2.4496	0.00373327
Zm00001d020979	104.874	7.39648	7.03698	-3.87858	0.00373084
Zm00001d006117	0.617235	2.69364	2.115	1.62679	0.00372688
Zm00001d013705	4.7634	5.96761	12.1938	1.33789	0.0037255
Zm00001d025944	5.03268	6.29304	16.1788	1.66521	0.00372545
Zm00001d035347	8.29525	1.28899	1.3216	-2.56206	0.00372137
Zm00001d007256	1.88592	1.7626	0.609183	-1.48558	0.00372001
Zm00001d039733	379.935	560.926	1220.38	1.68324	0.00371458
Zm00001d015394	2.47593	4.9352	6.20152	1.2906	0.00370784
Zm00001d041283	2.28012	4.81839	0.29568	-2.58863	0.00370641
Zm00001d035444	5.53092	21.3625	15.8466	1.5018	0.00370561
Zm00001d038138	1.09237	1.96944	0.314652	-1.52386	0.00370559
Zm00001d003363	0.315236	0.477761	1.44149	1.89233	0.00370374
Zm00001d048268	0.838205	1.24637	4.33117	2.23971	0.00370093
Zm00001d048244	3.95474	12.708	0.295889	-3.35644	0.00370032
Zm00001d033446	3.22181	2.48461	14.3864	2.12465	0.00369971
Zm00001d039209	3.44022	5.73545	0.0837031	-4.26839	0.0036986
Zm00001d037281	1.28515	4.55014	16.5021	3.58325	0.00369822
Zm00001d030304	3.33691	4.40584	7.06617	1.06009	0.00369681
Zm00001d001620	0.717485	2.06496	1.79768	1.21497	0.00369143
Zm00001d034920	1.7738	1.5512	6.07964	1.72155	0.0036889
Zm00001d032822	6.2872	0.259828	0.844644	-2.75734	0.00368579
Zm00001d030489	15.7179	0.612283	1.93137	-2.96103	0.00368218
Zm00001d044080	3.17067	0.822799	0.227662	-3.31931	0.00368184
Zm00001d035537	15.0304	20.6273	1.50053	-3.24083	0.00368067
Zm00001d021270	2.13838	0.821247	0.172537	-3.03793	0.003677
Zm00001d024667	7.24785	12.9218	1.05911	-2.66431	0.00367424
Zm00001d006821	6.26418	5.88358	2.81587	-1.12605	0.00367196
Zm00001d037659	2.91764	3.498	7.14848	1.26426	0.00367147
Zm00001d021666	5.13807	4.84504	34.4068	2.71977	0.00367132
Zm00001d015887	1.34182	1.67582	0.155536	-2.49629	0.00366894
Zm00001d016318	3.44694	10.2725	8.8903	1.34179	0.00366324
Zm00001d025330	0.514957	1.14819	1.71323	1.56	0.00366196
Zm00001d033683	19.9588	21.8869	40.443	1.01522	0.00366104
Zm00001d022423	10.5675	0.518193	2.18625	-2.22217	0.00366081
Zm00001d006487	0.255909	1.49883	0.0282568	-1.47247	0.00365928
Zm00001d024950	0.0209863	2.8331	0.766689	2.84067	0.00365492
Zm00001d027078	1.60453	0.450109	0.530432	-1.43496	0.0036515
Zm00001d014476	0.303487	0.391027	5.72525	3.85172	0.00364996
Zm00001d035349	2.61658	0.0528793	0.303019	-2.75287	0.00364994
Zm00001d019132	0.418028	2.44083	1.81802	1.88852	0.00364832
Zm00001d005815	0.12237	0.164542	1.63858	2.96688	0.0036473
Zm00001d024892	1.14367	14.0336	0.218168	-1.96675	0.00363276
Zm00001d034902	0.655028	1.00497	0.11418	-1.81771	0.00363157
Zm00001d001673	8.17249	9.63604	3.17444	-1.33707	0.00362859
Zm00001d017328	4.01868	5.43641	0.527644	-2.71416	0.00361755
Zm00001d019999	1.80477	3.59267	4.74226	1.34606	0.00361282
Zm00001d043849	21.8228	15.4252	5.93493	-1.86102	0.00360768
Zm00001d049195	0.802671	4.37189	4.43376	2.32843	0.00360078
Zm00001d038624	4.6859	8.99446	17.2211	1.85567	0.00359792
Zm00001d011163	1.83629	0.253721	0.207052	-2.65674	0.00359713
Zm00001d040245	26.5217	133.514	74.914	1.49456	0.00359694
Zm00001d042675	0.196547	2.35237	1.15871	2.08562	0.00359343
Zm00001d019353	0.0646663	4.4084	1.65717	3.41564	0.00359199
Zm00001d045788	1.79782	5.25328	7.26603	1.95655	0.00359007
Zm00001d001651	2.65271	0.68971	0.643213	-1.889	0.00358947
Zm00001d020661	1.02001	0.169263	0.0923952	-2.54137	0.0035888
Zm00001d053617	0.483851	3.52678	3.42982	2.59592	0.00358831
Zm00001d051050	0.550045	16.3482	9.56743	3.89452	0.00358816
Zm00001d020032	16.8133	29.6203	46.5275	1.46302	0.0035866
Zm00001d035223	0.0622845	1.31442	0.310478	1.33878	0.00358516
Zm00001d005700	0.299216	0.318212	4.03146	3.37141	0.00358413
Zm00001d016319	2.93222	0.145255	0.480808	-2.38424	0.00358384
Zm00001d026282	74.2191	23.78	25.8052	-1.52049	0.00358352
Zm00001d051244	9.4768	0.904719	0.916829	-3.23547	0.00358344
Zm00001d037372	3.8626	0	0.34362	-3.15905	0.00358311
Zm00001d027804	4.73512	2.61613	2.1566	-1.0994	0.00358231
Zm00001d023918	4.91629	2.95084	1.93823	-1.2993	0.0135819
Zm00001d008045	1.88397	0.884566	0.472167	-1.79388	0.0135806
Zm00001d016932	0.187034	0.325012	3.93022	3.81156	0.0135752
Zm00001d008349	0.0865279	1.54866	1.71432	3.28197	0.0135696
Zm00001d046671	1.91827	0.140156	0.120784	-3.19241	0.0135695
Zm00001d013365	0.906685	0.788295	2.07051	1.10842	0.0135682
Zm00001d028320	0.565553	2.22118	0.0924316	-1.79021	0.0135628
Zm00001d029579	5.53914	9.72803	14.5462	1.37698	0.0135615
Zm00001d017730	6.09413	9.11445	14.7882	1.26519	0.0135506
Zm00001d024898	4.09675	8.41251	32.0564	2.93776	0.0135469
Zm00001d018874	0.465338	0.88487	7.9903	3.83901	0.0135453
Zm00001d028881	0.570642	5.28131	0.0646546	-2.0261	0.0135445
Zm00001d033583	0.920182	26.2201	35.8155	5.13771	0.0135441
Zm00001d053746	10.3663	4.29863	1.90272	-2.38571	0.0135428
Zm00001d011734	7.89685	20.3638	26.3622	1.72643	0.0135415
Zm00001d030809	1.22129	4.37363	9.5502	2.86861	0.0135355
Zm00001d000333	1.32318	0.974665	0.419705	-1.45335	0.0135336
Zm00001d052907	4.75308	2.08518	1.63454	-1.48435	0.0135276
Zm00001d036139	10.5174	20.543	4.76245	-1.12667	0.0135275
Zm00001d024403	6.28429	2.39121	2.1145	-1.52754	0.0135264
Zm00001d031188	4.80422	0.791479	0.876715	-2.32801	0.0135264
Zm00001d046459	0.905398	1.88976	4.29462	2.12797	0.0135217
Zm00001d051030	1.23247	3.86667	0.077631	-2.90715	0.0135214
Zm00001d003885	4.58673	3.7315	0.836401	-2.32338	0.0135209
Zm00001d004652	0.0716571	0.631671	1.18655	2.90591	0.0135143
Zm00001d001272	0.371216	0.62121	1.21551	1.48116	0.0135128
Zm00001d025710	4.13395	4.94856	9.64614	1.20282	0.0135122
Zm00001d038718	83.7315	96.1091	40.0884	-1.06071	0.0135063
Zm00001d013550	0.879423	1.37141	4.52233	2.23862	0.0135042
Zm00001d023110	0.886437	1.34956	5.49305	2.50334	0.0135036
Zm00001d035617	0.228949	9.2329	12.1759	5.22183	0.0135036
Zm00001d001646	0.391695	0.655237	13.6682	4.80744	0.013502
Zm00001d026947	1.61863	0.377145	0.232285	-2.37077	0.0135007
Zm00001d027908	2.00532	0.822067	0.912034	-1.05678	0.0134996
Zm00001d022693	6.01993	5.30239	0.372891	-3.69394	0.013498
Zm00001d043092	0.270015	0.812095	2.1355	2.59494	0.0134966
Zm00001d042837	16.4804	24.9169	33.1374	1.00333	0.0034959
Zm00001d036220	0.349439	12.0454	6.09181	3.78416	0.00349584
Zm00001d042534	0.486028	1.49617	2.75034	2.28209	0.00349049
Zm00001d001912	5.91667	6.89752	2.16844	-1.40727	0.00348843
Zm00001d034968	4.81357	2.10906	1.78504	-1.38218	0.00348731
Zm00001d031697	1.64736	3.9259	5.16008	1.5899	0.00348431
Zm00001d030555	0.17879	1.05941	1.51963	2.53842	0.00348407
Zm00001d047509	1.26616	22.5926	0.480583	-1.23455	0.00347732
Zm00001d036692	0.440473	0.649542	2.12996	2.04472	0.00347695
Zm00001d018163	0.67275	0.751185	1.59711	1.13501	0.0034727
Zm00001d004431	2.45528	1.60139	0.0646509	-3.956	0.00347232
Zm00001d003718	2.28002	3.19362	5.08387	1.12306	0.00347208
Zm00001d019293	0.505506	0.296045	1.8541	1.69029	0.00347089
Zm00001d031051	0.20419	0.128735	1.62302	2.5019	0.00347065
Zm00001d038441	90.8027	67.4618	6.12335	-3.86856	0.00346707
Zm00001d001237	0.19619	1.09053	0.921039	1.78544	0.00346562
Zm00001d003736	0.709317	4.71299	4.13918	2.38901	0.00346173
Zm00001d033447	3.46612	2.79024	0.0949816	-4.19295	0.00345822
Zm00001d053172	17.184	25.1516	36.7611	1.09266	0.00345733
Zm00001d009489	1.24859	3.0571	2.87747	1.14264	0.00345412
Zm00001d050909	22.9801	9.77774	5.36164	-2.07924	0.00345338
Zm00001d037795	12.5802	13.5234	0.277308	-5.07069	0.00345324
Zm00001d031792	0.727864	2.2556	2.2556	1.50863	0.00345277
Zm00001d005279	3.69321	1.79838	1.55585	-1.19585	0.00345257
Zm00001d026720	5.60421	13.9283	11.313	1.00057	0.00345153
Zm00001d048842	0.0282885	1.65164	1.46947	3.61281	0.00345151
Zm00001d012730	1.15365	0.345292	0.0308808	-3.25981	0.00345034
Zm00001d017932	0.353205	0.725241	1.15324	1.46743	0.00344815
Zm00001d052551	2.7673	2.35647	0.714445	-1.8158	0.00344791
Zm00001d052115	1.48607	2.06481	0.206206	-2.37288	0.00344155
Zm00001d005476	2.84728	8.71229	5.85209	1.01401	0.00344086
Zm00001d022295	4.91861	6.01535	11.0387	1.15022	0.00343876
Zm00001d004486	2.32914	4.17071	22.7546	3.23396	0.00343838
Zm00001d047018	2.3812	5.95667	0.0592774	-3.96142	0.00343551
Zm00001d011883	1.30336	0.0500486	0.154356	-2.46396	0.00343469
Zm00001d020848	1.26975	0.212738	0.158626	-2.40498	0.00343236
Zm00001d038003	18.8361	18.5677	6.17683	-1.59303	0.00342763
Zm00001d050059	8.74364	3.80565	0.90064	-3.14372	0.0034264
Zm00001d008918	4.99397	1.16742	0.0734759	-4.87598	0.00342149
Zm00001d027878	0.262345	0.955034	1.62112	2.24791	0.00340504
Zm00001d046910	3.57148	4.98701	7.6638	1.0804	0.00340491
Zm00001d039317	1.59108	0.73032	0.0899367	-3.15435	0.00340389
Zm00001d038184	16.3356	16.0101	0.643903	-4.46557	0.00340317
Zm00001d040238	21.8117	22.6895	53.7616	1.29756	0.00340269
Zm00001d028605	1.057	1.54226	0.103715	-2.50576	0.00340086
Zm00001d003785	1.11764	3.65272	2.43039	1.05528	0.00339319
Zm00001d020604	7.74009	7.07817	1.93045	-1.94907	0.00338988
Zm00001d019469	7.93498	13.5605	3.83748	-1.02902	0.00338951
Zm00001d039376	3.63051	12.7784	0.123118	-4.0635	0.00338271
Zm00001d029858	3.98432	1.2249	0.35439	-3.16809	0.00338152
Zm00001d040368	1.01738	20.949	10.2301	3.20866	0.00338151
Zm00001d048185	0.607307	1.82994	2.58602	1.92506	0.00337992
Zm00001d027497	2.72407	6.88818	0.0506003	-4.22898	0.0033798
Zm00001d028351	0.209709	0.541704	8.60551	4.81294	0.00337908
Zm00001d037031	0.41766	1.08486	3.75245	2.8957	0.00337556
Zm00001d009832	2.45858	0.0833098	0.229151	-2.95852	0.00337446
Zm00001d001793	3.18196	0.82172	0.664062	-2.1028	0.00337407
Zm00001d017725	1.41229	2.31631	4.14027	1.48742	0.0033728
Zm00001d038099	0.0756423	0.129073	4.58479	4.73727	0.00336887
Zm00001d009346	6.9424	1.36642	0.650034	-3.23104	0.00336836
Zm00001d021104	5.55884	3.96921	0.408169	-3.47713	0.00336536
Zm00001d037094	18.8662	29.6122	40.7872	1.10822	0.00336324
Zm00001d014931	2.04366	0.995699	0.868139	-1.14679	0.00336277
Zm00001d018942	2.60158	2.05171	0.760814	-1.65003	0.00336259
Zm00001d007423	0.469776	1.95342	2.23435	2.03455	0.00335808
Zm00001d025968	0.828105	1.88218	0.0909821	-2.28085	0.00335728
Zm00001d015625	1.53075	1.52621	0.369648	-1.79588	0.00335647
Zm00001d020683	2.47206	3.30369	5.29251	1.06803	0.00335365
Zm00001d021394	1.41685	1.41081	0.0485365	-3.35219	0.00335147
Zm00001d020592	0.23585	0.534507	1.07068	1.80145	0.0133515
Zm00001d030310	16.0732	19.1287	34.4212	1.09388	0.0133503
Zm00001d002992	3.26624	3.42487	6.93862	1.06415	0.0133493
Zm00001d048860	55.1488	53.9831	0.865661	-5.83828	0.0133482
Zm00001d038011	0.138055	0.115806	2.18875	3.26519	0.0133473
Zm00001d007840	3.32471	4.97625	10.0339	1.56514	0.0133468
Zm00001d020148	2.3634	11.9232	5.26111	1.12188	0.0133463
Zm00001d051259	2.68824	3.38254	0.633669	-1.92615	0.0133428
Zm00001d017054	1.92959	1.28245	0.165954	-2.93194	0.0133409
Zm00001d036539	54.2595	642.326	408.764	2.91102	0.0133397
Zm00001d049934	2.13236	2.72319	0.0352752	-4.0446	0.0133396
Zm00001d038314	0.0632269	2.93864	5.08043	4.98812	0.0133366
Zm00001d036638	1.85528	3.08793	5.18332	1.43407	0.0133358
Zm00001d024388	0.0830982	13.729	5.03193	4.80881	0.0133322
Zm00001d015333	0.116195	24.7706	10.7768	5.65277	0.0133264
Zm00001d046635	3.8418	13.9196	0.0322715	-4.89728	0.0133234
Zm00001d048413	0.0401408	0.0772788	2.68804	4.3143	0.0133234
Zm00001d015849	4.48326	0.0287941	0.0269996	-5.17348	0.0133224
Zm00001d027501	2.46608	0.46721	0.241774	-2.90845	0.013322
Zm00001d029545	4.81242	1.66179	1.10424	-2.02831	0.0133207
Zm00001d011967	0.955742	1.53524	2.15261	1.09334	0.0133205
Zm00001d041311	2.07955	6.91986	0.0556206	-3.80793	0.0133175
Zm00001d035269	0.182629	3.30348	2.24524	3.05275	0.0133156
Zm00001d047936	0.0253208	0.110608	2.81047	4.53755	0.0133134
Zm00001d009815	0.759675	4.30836	2.49723	1.59511	0.0133062
Zm00001d045224	2.22716	0.0374811	0.0385168	-4.07044	0.0133061
Zm00001d026150	7.46039	0.0621059	0.0814902	-5.3805	0.0133053
Zm00001d038304	8.62115	11.8162	19.6412	1.17862	0.0133043
Zm00001d025591	0.218429	2.65785	1.30043	2.13682	0.0133008
Zm00001d043021	4.18668	0.400192	0.256568	-3.58761	0.0132971
Zm00001d043498	21.0293	0.319217	0.744522	-4.64497	0.013297
Zm00001d048870	51.3443	45.1451	0.115765	-7.89741	0.0132955
Zm00001d003142	3.5959	3.29362	1.37731	-1.32296	0.0132948
Zm00001d031699	2.43318	2.21485	0.0192838	-4.40848	0.0132946
Zm00001d018201	4.15063	9.17278	9.12827	1.11838	0.0132938
Zm00001d032025	0.0707859	2.61663	2.38721	3.86427	0.0132937
Zm00001d047173	0.0232976	0.0808114	3.78004	4.97586	0.0132936
Zm00001d028178	18.2965	0.368643	0.58429	-4.74868	0.0132934
Zm00001d048872	95.1031	54.4877	0.0516593	-9.29403	0.0132916
Zm00001d016724	40.3245	0.699795	0.166525	-7.24481	0.0132884
Zm00001d009158	0.0333775	5.69116	0.177373	1.05631	0.0132882
Zm00001d048871	139.515	139.066	0.0419915	-9.94143	0.0132879
Zm00001d000703	1.18819	2.46294	0	-3.68728	0.0132869
Zm00001d000917	0.135885	1.64418	0	-1.23809	0.0132869
Zm00001d002777	0.495848	1.16572	0	-2.57494	0.0132869
Zm00001d005354	2.34976	2.86506	0	-4.61457	0.0132869
Zm00001d006135	0.139884	1.14335	0	-1.26234	0.0132869
Zm00001d007463	1.48534	2.2828	0	-3.98672	0.0132869
Zm00001d008438	1.10063	2.18533	0	-3.58572	0.0132869
Zm00001d012163	0.158782	3.16188	0	-1.37174	0.0132869
Zm00001d014985	0.433252	1.49386	0	-2.41482	0.0132869
Zm00001d016011	1.17925	0.127611	0	-3.67723	0.0132869
Zm00001d017722	0.42528	1.28516	0	-2.39309	0.0132869
Zm00001d018713	5.72842	3.42615	0	-5.86503	0.0132869
Zm00001d018814	0.126749	1.11968	0	-1.1811	0.0132869
Zm00001d022235	1.29226	0	0	-3.79935	0.0132869
Zm00001d024643	0.281866	4.3016	0	-1.93307	0.0132869
Zm00001d032612	0.107201	1.27398	0	-1.05103	0.0132869
Zm00001d034236	1.32815	1.16802	0	-3.83608	0.0132869
Zm00001d035837	2.12641	0	0	-4.47664	0.0132869
Zm00001d037584	1.85833	0	0	-4.29155	0.0132869
Zm00001d038255	1.0874	1.18642	0	-3.56973	0.0132869
Zm00001d040332	1.06078	0.439924	0	-3.53703	0.00328695
Zm00001d042004	1.55472	3.4475	0	-4.04852	0.00328695
Zm00001d043933	8.26562	0.114387	0	-6.3864	0.00328695
Zm00001d044603	4.64005	0	0	-5.56683	0.00328695
Zm00001d044862	1.2006	0.0527722	0	-3.7011	0.00328695
Zm00001d047996	0.498185	1.96452	0	-2.58059	0.00328695
Zm00001d048170	0.417294	0	0	-2.37098	0.00328695
Zm00001d048828	0.445225	1.07033	0	-2.44685	0.00328695
Zm00001d050424	1.38886	2.44711	0	-3.89613	0.00328695
Zm00001d046827	1.39008	2.18119	3.09543	1.10062	0.00328574
Zm00001d001971	14.9313	18.414	0.016871	-7.00691	0.00328503
Zm00001d000081	1.13796	0.877098	0.504044	-1.03524	0.00328451
Zm00001d002950	26.3667	19.4214	7.04001	-1.89018	0.00328388
Zm00001d000860	10.8215	5.68611	5.09343	-1.07242	0.0032802
Zm00001d033020	1.31698	8.08697	9.19314	2.71335	0.00327843
Zm00001d049671	6.44608	9.87268	0.0611227	-5.3444	0.00327401
Zm00001d009154	0.0650556	0.156139	18.8304	6.84161	0.00327327
Zm00001d014134	12.4147	63.0599	58.5171	2.2277	0.00327298
Zm00001d008989	2.91416	3.54058	0.101305	-3.9043	0.00327239
Zm00001d047539	11.6276	12.0093	24.1478	1.04795	0.00327126
Zm00001d009730	20.0313	0.162339	0.125851	-6.47793	0.00326953
Zm00001d019277	1.11408	15.2139	4.42965	1.89954	0.00326556
Zm00001d005307	0.682667	1.64963	1.72229	1.21928	0.00326544
Zm00001d032052	2.11781	2.96751	0.149266	-3.15338	0.0032643
Zm00001d024680	0.165706	132.397	74.8007	8.139	0.00326401
Zm00001d008735	0.720808	3.83601	0.1973	-1.46512	0.00326394
Zm00001d048520	14.0963	46.4872	30.2006	1.09384	0.00326267
Zm00001d020199	0.0226068	2.57274	3.67837	4.94565	0.00326167
Zm00001d020114	8.62476	0.0413433	0.0398735	-5.96292	0.00326134
Zm00001d052568	0.0300903	12.6607	4.84714	5.24901	0.00326047
Zm00001d048782	0.0643558	0.0700218	4.91138	4.93031	0.00325914
Zm00001d041838	9.00343	13.2341	1.335	-2.66535	0.00325668
Zm00001d041356	0.887015	2.39633	1.98356	1.07791	0.00325611
Zm00001d049893	23.5967	28.0192	0.0427352	-7.3752	0.00325561
Zm00001d036997	0.0269084	7.41997	6.44788	5.68917	0.0032548
Zm00001d019126	0.0938912	11.8472	8.6079	5.48901	0.00325435
Zm00001d035678	4.42888	0.401977	0.202426	-3.9045	0.00325379
Zm00001d032676	1.09604	0.0884772	0.107137	-2.52961	0.00325362
Zm00001d005008	1.20963	2.36067	3.59925	1.49807	0.00325306
Zm00001d013525	0.0222725	3.20358	2.15873	4.20734	0.00324991
Zm00001d045367	1.26827	0.148528	0.0733177	-2.98086	0.00324838
Zm00001d020895	0	0	1.07751	3.55767	0.00324813
Zm00001d043917	0	0	4.70029	5.58505	0.00324813
Zm00001d046122	0	14.546	8.68043	6.45622	0.00324813
Zm00001d051444	0	0.473229	1.0847	3.56645	0.00324813
Zm00001d002627	0	0.751899	2.09751	4.4578	0.00324813
Zm00001d002675	0	5.66282	5.66282	5.8487	0.00324813
Zm00001d003156	0	0	1.00073	3.46039	0.00324813
Zm00001d005242	0	0.513346	1.0144	3.4782	0.00324813
Zm00001d010471	0	0	1.04875	3.522	0.00324813
Zm00001d010979	0	1.46981	1.46981	3.97252	0.00324813
Zm00001d013970	0	0	1.04875	3.522	0.00324813
Zm00001d014396	0	2.6029	0.123701	1.16157	0.00324813
Zm00001d016079	0	0.138895	1.53284	4.02931	0.0132481
Zm00001d017471	0	0.362673	4.49925	5.52333	0.0132481
Zm00001d017652	0	0	1.51332	4.01196	0.0132481
Zm00001d018167	0	0.466086	1.09977	3.58468	0.0132481
Zm00001d019969	0	0	3.44963	5.1496	0.0132481
Zm00001d021230	0	0	1.06274	3.53946	0.0132481
Zm00001d024156	0	1.38988	2.31754	4.59547	0.0132481
Zm00001d025785	0	2.87319	4.13019	5.40265	0.0132481
Zm00001d026314	0	1.07316	0.522532	2.63815	0.0132481
Zm00001d027634	0	1.06966	1.07004	3.54849	0.0132481
Zm00001d031497	0	2.81748	0.432942	2.41398	0.0132481
Zm00001d032062	0	0.9976	1.57535	4.06639	0.0132481
Zm00001d032436	0	0	1.51157	4.0104	0.0132481
Zm00001d032648	0	0	1.08576	3.56774	0.0132481
Zm00001d034987	0	0	3.71319	5.25293	0.0132481
Zm00001d035227	0	0.0854767	1.03595	3.50583	0.0132481
Zm00001d035758	0	1.09968	0.917155	3.34647	0.0132481
Zm00001d036843	0	2.39227	3.45625	5.15229	0.0132481
Zm00001d037889	0	1.29976	0.271175	1.8921	0.0132481
Zm00001d038611	0	0	1.20018	3.70064	0.0132481
Zm00001d039934	0	1.05641	1.40018	3.90706	0.0132481
Zm00001d040104	0	1.55897	2.52503	4.71426	0.0132481
Zm00001d049090	0	1.52552	1.07089	3.54953	0.0132481
Zm00001d054007	0	0.46494	1.15697	3.65188	0.0132481
Zm00001d016674	18.8505	7.93591	7.57555	-1.3039	0.0132481
Zm00001d000298	4.99871	86.0258	41.5538	3.03024	0.0132445
Zm00001d017849	3.09538	5.45321	7.05657	1.16328	0.013244
Zm00001d035986	3.94007	1.99235	1.02907	-1.83924	0.0132436
Zm00001d033939	0.152804	0.0662374	2.22026	3.1982	0.0132427
Zm00001d019212	0.0220016	70.6878	31.2761	8.00662	0.0132414
Zm00001d043977	0.176887	2.04199	2.62727	3.30008	0.0132389
Zm00001d007063	4.00831	4.46958	0.0230181	-5.0616	0.0132384
Zm00001d015573	1.14355	0.283887	0.059586	-2.96205	0.00323789
Zm00001d036365	5.23296	0.0223255	0.00995413	-5.59996	0.00323718
Zm00001d013753	0.131821	0.160299	218.72	9.88251	0.00323635
Zm00001d033728	1.23167	5.22849	0.166362	-2.32178	0.00323308
Zm00001d017404	1.40199	2.14236	4.35292	1.56788	0.00322985
Zm00001d024412	0.69529	1.70986	2.13519	1.49085	0.00322722
Zm00001d050281	0.691656	0.782388	29.7094	5.23475	0.0032271
Zm00001d036022	2.16259	4.93883	5.2716	1.24738	0.00322617
Zm00001d051622	0.218269	0.225748	4.83386	3.9544	0.00322542
Zm00001d044264	2.1255	4.7528	0.720316	-1.43987	0.00322433
Zm00001d047138	9.14241	9.81837	3.22912	-1.47313	0.00322357
Zm00001d037999	0.0434339	1.36837	1.36837	3.35575	0.00322322
Zm00001d024070	3.49968	2.61857	0.195083	-3.60868	0.00322315
Zm00001d039891	7.36842	7.36229	0.434964	-3.80329	0.00322131
Zm00001d005293	5.565	6.66531	13.6933	1.28382	0.00322107
Zm00001d002291	5.98401	13.1745	30.6177	2.33598	0.00321825
Zm00001d031702	5.40794	4.74387	0.0239941	-5.47317	0.00321644
Zm00001d009806	2.12144	0.259485	0.247407	-2.6768	0.0032161
Zm00001d008785	0.931169	1.03722	3.59886	1.8428	0.00321396
Zm00001d046465	2.05747	3.28349	12.9307	2.5945	0.0032127
Zm00001d020319	0.332086	1.3156	1.24966	1.6432	0.00321151
Zm00001d015338	3.54757	5.4286	12.9762	1.84194	0.00320885
Zm00001d052868	8.01894	4.49617	0.0187084	-6.0958	0.00320486
Zm00001d013167	3.84651	5.09625	0.181649	-3.8086	0.00320343
Zm00001d036958	2.59318	0.662442	0	-4.75124	0.00320241
Zm00001d032634	0.123285	9.40401	6.12487	4.80108	0.00320167
Zm00001d021125	0	2.0417	1.69994	4.16988	0.00320139
Zm00001d006575	0.065304	4.24251	0.422376	1.65997	0.00319944
Zm00001d002583	14.6519	0.810112	0.0429511	-6.68923	0.00319837
Zm00001d040657	2.09973	4.12632	0.176007	-2.99455	0.00319642
Zm00001d010813	0.19562	0.939415	2.33417	3.04161	0.00319581
Zm00001d029362	1.88552	1.71301	0.0806861	-3.45796	0.00319421
Zm00001d011950	1.9771	4.28353	0.19718	-2.80516	0.003194
Zm00001d007489	17.7746	20.7987	42.8348	1.26424	0.00319397
Zm00001d016055	2.31814	5.91718	0.171884	-3.15283	0.00319146
Zm00001d018206	10.188	5.96656	4.30496	-1.22375	0.0031906
Zm00001d049547	2.21553	33.546	12.2516	2.41529	0.00318935
Zm00001d047957	3.75379	0	0	-5.2682	0.00318664
Zm00001d050243	1.15809	3.52902	3.13635	1.36314	0.00318408
Zm00001d030663	10.319	17.2633	0.46476	-4.20544	0.00318303
Zm00001d041922	10.7389	33.817	4.70467	-1.1737	0.00318071
Zm00001d010278	0.684687	3.2028	2.87096	1.92074	0.00317795
Zm00001d032821	2.16406	0.253633	0.129471	-3.30253	0.00317754
Zm00001d012766	3.07809	0.567802	0.734713	-1.92881	0.00317676
Zm00001d007191	1.047	1.74628	3.52121	1.65861	0.0031766
Zm00001d025872	12.0623	13.5246	41.3878	1.77027	0.00317317
Zm00001d034408	5.48962	6.99358	0.458696	-3.32262	0.00317286
Zm00001d039292	10.2222	0.282659	0.168155	-5.26654	0.00317108
Zm00001d039318	1.11638	1.51302	2.43938	1.06188	0.00316927
Zm00001d002285	7.37751	5.01068	1.92682	-1.88334	0.00316305
Zm00001d021814	1.11077	7.57399	8.15121	2.76868	0.00316051
Zm00001d052633	0.938881	3.51405	6.85199	2.7424	0.00315993
Zm00001d025723	1.22911	3.76998	0.0793877	-2.88931	0.00315946
Zm00001d028286	0.533465	1.23642	1.23201	1.07227	0.00315895
Zm00001d005690	1.29416	0.647205	0.10202	-2.78683	0.00315879
Zm00001d004425	1.05557	5.7323	3.96399	1.81429	0.00315604
Zm00001d042075	0.113875	5.64406	5.56966	4.72842	0.00315442
Zm00001d008630	0.511454	2.17462	1.19609	1.08384	0.0031536
Zm00001d043791	0.0257926	2.75589	2.47052	4.35294	0.00315344
Zm00001d004897	3.15717	4.24969	0.0333167	-4.61069	0.00314841
Zm00001d011947	3.091	3.8996	1.47344	-1.02009	0.0131452
Zm00001d005192	6.63098	10.2661	2.33947	-1.46425	0.0131409
Zm00001d007870	1.85517	2.07913	4.77893	1.31927	0.0131387
Zm00001d043211	19.3936	0.609928	0.202389	-6.01045	0.0131381
Zm00001d053941	11.4844	7.86703	4.19264	-1.43225	0.0131364
Zm00001d041434	0.132982	2.00031	0.94233	2.16152	0.0131354
Zm00001d038870	21.8065	16.0872	2.3465	-3.16257	0.0131337
Zm00001d048658	0.585239	1.08536	21.367	4.96937	0.0131293
Zm00001d047192	14.2308	81.6141	206.214	3.84765	0.0131279
Zm00001d052898	1.20282	2.12737	2.55294	1.02595	0.0131262
Zm00001d024880	3.29292	1.36544	0.881477	-1.7895	0.013124
Zm00001d008299	1.82995	1.03976	0.630782	-1.40105	0.0131219
Zm00001d021076	1.79017	0.26676	0.0804579	-3.38878	0.0131195
Zm00001d026083	0.138205	7.03209	11.154	5.5621	0.0131188
Zm00001d022608	8.62136	73.3111	18.4657	1.09002	0.0131171
Zm00001d043947	10.9282	4.51088	0.565132	-4.05141	0.0131169
Zm00001d041551	9.24489	0.256709	0.103124	-5.52374	0.0131165
Zm00001d002449	1.05392	2.67553	3.80464	1.75865	0.0131154
Zm00001d044610	1.32815	0.0669702	0.0474719	-3.27564	0.0131135
Zm00001d018402	21.2585	0.677122	0.588791	-4.9546	0.0131121
Zm00001d005882	0.943399	1.02622	0.222971	-1.69181	0.0131116
Zm00001d006622	17.4967	30.6961	0.324046	-5.37494	0.013111
Zm00001d037705	66.9454	124.231	1.92488	-5.04923	0.0131109
Zm00001d035484	16.2653	9.38667	6.72668	-1.26138	0.0131102
Zm00001d040040	1.86121	2.32312	5.46175	1.50379	0.0131095
Zm00001d053250	0.34994	1.69507	1.72096	2.01689	0.0131082
Zm00001d052594	0.970417	1.82077	4.01501	1.94272	0.0131067
Zm00001d012089	0.0285465	2.48709	2.31038	4.2289	0.0131051
Zm00001d009275	3.61481	4.15154	0.507569	-2.61217	0.0131022
Zm00001d017040	0.171869	1.03379	1.96322	2.92391	0.0131021
Zm00001d016461	0.858494	1.71497	2.77944	1.58695	0.0131012
Zm00001d026095	10.1312	14.9468	21.8895	1.10385	0.00309702
Zm00001d000406	2.70592	1.34322	0.0720629	-4.02747	0.00309574
Zm00001d024875	1.84111	2.39155	4.42258	1.22026	0.00309388
Zm00001d031796	1.11878	12.6623	7.12692	2.56794	0.00309181
Zm00001d004384	2.08778	1.86846	0.728184	-1.40144	0.00309112
Zm00001d000208	1.18778	13.3434	3.35387	1.42332	0.00309034
Zm00001d039708	5.53084	0.182804	0.161902	-4.42625	0.00308914
Zm00001d049419	0.829596	2.56668	4.23412	2.22106	0.00308287
Zm00001d037944	2.60302	7.66858	0.0156412	-4.54685	0.00307716
Zm00001d003481	1.64631	2.75821	0.503858	-1.53203	0.00307433
Zm00001d050378	0.00812056	4.06825	2.77465	4.73267	0.00306759
Zm00001d002922	1.50204	0.942156	0.134443	-2.7726	0.00306519
Zm00001d047339	4.95024	6.11784	1.6581	-1.52234	0.00306296
Zm00001d049024	0.178014	1.02929	7.0748	4.68971	0.00306156
Zm00001d050091	1.22178	1.47615	3.02543	1.24158	0.0030538
Zm00001d004808	0.0433231	5.33917	7.14797	5.66023	0.00305311
Zm00001d032888	6.56719	3.59907	2.19933	-1.53586	0.00304981
Zm00001d044162	2.98581	2.07602	6.87499	1.17654	0.00304574
Zm00001d020534	2.64605	0.36449	0.107299	-3.72757	0.00304386
Zm00001d033411	7.45304	3.46225	1.2958	-2.43597	0.00304038
Zm00001d042467	2.99025	0.520236	0.439525	-2.51796	0.00303635
Zm00001d037370	25.7595	0.911592	0.599023	-5.20921	0.00303603
Zm00001d028650	6.42294	5.07115	2.09306	-1.57258	0.00303311
Zm00001d013618	0.288365	1.21231	0.758179	1.14387	0.00302473
Zm00001d018508	2.24837	1.37529	0.481804	-2.01306	0.003024
Zm00001d034286	3.75914	1.1072	0.531006	-2.61255	0.00302204
Zm00001d025677	0	4.24045	1.95551	4.36143	0.00301824
Zm00001d045654	0	0	20.0045	7.65137	0.00301742
Zm00001d025618	3.13399	8.17755	12.0871	1.91397	0.00301539
Zm00001d011909	9.57139	15.7124	1.17566	-2.92248	0.00300793
Zm00001d003757	41.8106	8.24182	6.26452	-2.71919	0.00300755
Zm00001d038560	0.126979	1.05338	0.491686	1.38227	0.00300649
Zm00001d032643	1.96557	3.64362	6.31332	1.63453	0.00300162
Zm00001d027762	0	0.0397084	4.30636	5.46152	0.00300102
Zm00001d028521	0.561628	1.15668	1.43098	1.21037	0.012998
Zm00001d002701	1.48681	2.2379	3.32649	1.1106	0.0129977
Zm00001d047441	58.4015	28.4056	2.78173	-4.34347	0.012997
Zm00001d006462	4.87765	4.8455	0.0785474	-4.80109	0.0129903
Zm00001d042573	0.80657	1.0745	2.93497	1.74319	0.0129791
Zm00001d004678	3.76744	4.23942	0.10197	-4.25917	0.0129739
Zm00001d018742	0.0673192	0.400176	1.09304	2.83397	0.012973
Zm00001d041059	0.151312	6.69172	6.89086	4.79792	0.0129708
Zm00001d009894	16.895	2.69702	4.02666	-2.04206	0.0129686
Zm00001d052839	0.164261	1.49719	2.16185	3.09746	0.0129684
Zm00001d049546	7.64719	8.23757	0.216284	-4.61438	0.012968
Zm00001d049648	3.61451	4.12726	8.39454	1.19336	0.0129678
Zm00001d051582	3.18325	4.6931	1.13687	-1.40843	0.012967
Zm00001d052924	1.25064	1.27269	0.0661761	-3.02286	0.0129658
Zm00001d024303	267.973	98.0691	67.0108	-1.99801	0.0129652
Zm00001d025287	0.617671	0.536451	1.54277	1.19474	0.0129628
Zm00001d031599	32.8106	15.2497	15.297	-1.09591	0.0129597
Zm00001d023776	0.547813	5.89081	0.208761	-1.06909	0.0129591
Zm00001d025442	0.0406436	0.433482	5.15165	5.22265	0.0129588
Zm00001d050533	0.781436	2.42983	2.753	1.69455	0.0129564
Zm00001d017544	0.398257	1.81295	0.93702	1.05748	0.0129503
Zm00001d035480	1.8295	1.78297	0.0856035	-3.37793	0.012949
Zm00001d052841	3.11841	20.9674	6.7457	1.08885	0.0129471
Zm00001d047088	0.058356	1.50077	0.58295	2.10861	0.0129421
Zm00001d049420	1.52706	0.899932	0.608307	-1.19982	0.0129398
Zm00001d005215	0.478118	1.71805	0	-2.53136	0.0129393
Zm00001d041422	0.411198	2.16062	1.57179	1.70944	0.0129391
Zm00001d015381	0.362895	0.770723	2.31437	2.38289	0.0129383
Zm00001d045268	0.574635	1.84885	1.84885	1.53045	0.012938
Zm00001d031654	0.837104	23.4263	11.6069	3.643	0.0129279
Zm00001d053808	4.7959	4.36044	10.0219	1.04783	0.0129191
Zm00001d006451	0.96391	1.0737	2.31793	1.1844	0.0129173
Zm00001d012444	67.7441	14.0508	3.3389	-4.30221	0.0129157
Zm00001d032854	7.15127	8.89375	15.6378	1.11792	0.0129151
Zm00001d049437	0.509095	1.36011	1.16246	1.0515	0.0129147
Zm00001d041384	0.417454	1.31297	1.14173	1.26285	0.0129141
Zm00001d027947	3.31678	7.25018	8.21538	1.28314	0.0129126
Zm00001d027350	0.89753	1.33825	0.345994	-1.16134	0.0129122
Zm00001d051418	1.86704	3.02672	7.58767	1.96652	0.0129051
Zm00001d034593	7.81223	7.59908	0.282817	-4.36936	0.0129036
Zm00001d005342	0.753043	1.34154	0.0392893	-2.61453	0.0129022
Zm00001d032047	11.5746	10.9095	45.6782	1.97129	0.0129007
Zm00001d035787	1.20868	1.18473	0.141585	-2.43751	0.0128997
Zm00001d033690	1.31685	0.326037	0.329708	-1.72126	0.0128975
Zm00001d049311	1.624	2.66304	0.365809	-1.88795	0.0128937
Zm00001d040483	1.87468	3.32582	0.628287	-1.43904	0.0128936
Zm00001d024486	4.04289	11.4666	28.0691	2.76541	0.0128926
Zm00001d000608	0.396339	3.46796	4.76709	3.29366	0.0128925
Zm00001d030542	3.82173	13.9571	15.4506	1.98741	0.012888
Zm00001d021047	4.87545	1.95456	1.57973	-1.5666	0.0128833
Zm00001d013213	1.33871	0.617124	0.088141	-2.93489	0.0128774
Zm00001d045368	0.776388	2.41789	0	-3.13157	0.0128765
Zm00001d000382	5.44622	8.16956	1.13464	-2.16741	0.0128738
Zm00001d012489	0.339766	1.19064	1.05298	1.39055	0.012873
Zm00001d029769	1.67389	2.22526	0.0183337	-3.90599	0.01287
Zm00001d021265	0	0.199592	4.44345	5.50572	0.0128698
Zm00001d007096	13.9909	21.7169	30.1336	1.10139	0.0128662
Zm00001d050500	5.74848	2.98686	2.24595	-1.31789	0.012865
Zm00001d050950	1.80641	2.55936	9.45521	2.32543	0.0128645
Zm00001d002997	0.395461	0.599802	5.07998	3.3861	0.0128603
Zm00001d025815	3.56062	3.66176	1.37858	-1.30787	0.0128593
Zm00001d034382	2.45554	0.564359	55.6995	4.44856	0.0128566
Zm00001d019704	7.3048	3.77427	0.656931	-3.29023	0.0128548
Zm00001d044362	0	0.333577	1.70939	4.17743	0.0128527
Zm00001d021430	14.0727	11.0327	3.10406	-2.14514	0.0128522
Zm00001d010349	1.0308	0.0971845	0.18681	-1.97918	0.0128513
Zm00001d018661	0.346555	3.33949	4.79085	3.45318	0.0128406
Zm00001d042409	2.81872	0.90885	0.431005	-2.45854	0.0128376
Zm00001d032022	1.31764	1.89126	5.91939	2.08613	0.0128362
Zm00001d000805	14.5688	7.16406	6.65509	-1.1187	0.0128361
Zm00001d018250	34.7611	9.21626	4.82201	-2.8243	0.01283
Zm00001d028268	0.246158	1.46383	0.793666	1.3683	0.012829
Zm00001d016297	1.68008	4.58509	0.743618	-1.07728	0.0128279
Zm00001d012920	0.30878	0.343949	11.9258	4.87866	0.0128236
Zm00001d038694	3.88842	4.65832	0.515144	-2.69682	0.0128234
Zm00001d003970	0.439795	1.08039	0	-2.43241	0.0128224
Zm00001d039944	1.73731	6.07273	4.06599	1.18107	0.012822
Zm00001d049684	9.42523	20.8519	26.6161	1.48788	0.0128201
Zm00001d033861	0.0756222	0.257542	2.04711	3.61185	0.0128114
Zm00001d042401	9.54875	2.22075	1.71419	-2.41102	0.0128114
Zm00001d004560	0.347727	1.37305	2.26697	2.40235	0.0128086
Zm00001d041436	17.2693	18.6788	6.70268	-1.35236	0.012808
Zm00001d015805	1.17486	0.239302	0.0216294	-3.38977	0.0128075
Zm00001d037952	0.30259	6.0351	5.59544	3.82242	0.0128035
Zm00001d035769	3.42929	4.98114	0.369795	-2.90927	0.0128024
Zm00001d026177	2.21537	28.4182	4.66745	1.04198	0.0128008
Zm00001d046480	16.5141	12.8944	7.02417	-1.22162	0.0128007
Zm00001d021637	0.304098	1.11041	1.7682	2.20887	0.0127986
Zm00001d044239	2.16477	0.104126	0.117867	-3.37785	0.0127984
Zm00001d007285	15.1865	4.70695	4.59233	-1.70388	0.0127911
Zm00001d044770	1.19925	1.98432	0.406241	-1.35979	0.0127901
Zm00001d012382	6.83216	2.61422	1.76215	-1.89634	0.0127826
Zm00001d019952	2.91837	1.63761	0.717328	-1.88478	0.0127826
Zm00001d003163	1.82489	1.56852	0.776087	-1.13563	0.0127705
Zm00001d042194	0.706653	1.39141	16.0643	4.32472	0.0127696
Zm00001d027718	6.24854	0.601597	0.50934	-3.38111	0.0127681
Zm00001d048280	0.154908	1.99463	0.582465	1.42078	0.012765
Zm00001d052127	1.38357	1.26328	0.0660092	-3.15974	0.00276214
Zm00001d008371	1.76532	1.6983	0.314369	-2.17043	0.00276174
Zm00001d007658	0.74778	1.25902	0.16445	-1.68069	0.00276138
Zm00001d013668	0.48506	0.834794	2.39616	2.09306	0.00275996
Zm00001d043832	1.40605	0.0497511	0.211294	-2.27442	0.00275862
Zm00001d039243	1.42819	2.19397	3.00242	1.02157	0.00275673
Zm00001d013693	0.0443569	1.10768	0.581374	2.23881	0.00274453
Zm00001d004500	1.60318	0.255124	0.102772	-3.0703	0.00274402
Zm00001d050396	0.445613	1.59855	1.04478	1.06913	0.00274377
Zm00001d022002	1.24644	4.2234	0.392838	-1.44997	0.0027407
Zm00001d001894	1.05361	2.43477	3.3036	1.5609	0.0027403
Zm00001d037739	2.88032	4.79879	0.151348	-3.56771	0.00274002
Zm00001d006766	5.57316	28.9009	12.8837	1.19448	0.00273571
Zm00001d025805	17.1026	3.30756	2.40256	-2.78115	0.00273483
Zm00001d050673	1.90932	2.81609	6.95875	1.8127	0.00272851
Zm00001d004754	1.39413	3.35886	0.274264	-1.99718	0.00272144
Zm00001d019175	4.30064	4.68216	0	-5.45964	0.00272054
Zm00001d034508	13.9709	10.2503	3.91495	-1.80926	0.00271613
Zm00001d026579	0.0397783	1.07696	2.14791	4.00737	0.00271446
Zm00001d035570	5.26432	17.3319	12.2539	1.2035	0.00271366
Zm00001d053070	9.08629	12.9627	18.3624	1.00704	0.00271245
Zm00001d050015	1.08828	3.49816	0.0295414	-3.19739	0.00270871
Zm00001d020629	3.86606	7.91229	10.0738	1.35907	0.00270571
Zm00001d044750	3.56568	2.91492	0.185862	-3.68069	0.00270346
Zm00001d043727	23.4597	49.0788	58.8654	1.32355	0.00270117
Zm00001d050289	0.136056	1.07749	0.824465	1.96949	0.00269993
Zm00001d035522	2.91053	13.3769	0	-4.91195	0.00269942
Zm00001d006081	6.14749	6.76422	0.367241	-3.74104	0.00269892
Zm00001d048578	12.4558	9.45201	0.494988	-4.39934	0.00269581
Zm00001d048786	4.78539	7.01052	9.82425	1.02248	0.00269543
Zm00001d012354	0.247256	0.96907	3.01413	3.16476	0.00269344
Zm00001d039581	6.89319	8.34002	15.7845	1.18359	0.00269283
Zm00001d008635	1.56063	0.95005	0.632986	-1.17987	0.00268525
Zm00001d037566	0.251573	1.06357	0.620673	1.03552	0.00268205
Zm00001d028021	1.51048	6.06557	3.62239	1.20874	0.00268128
Zm00001d027380	1.63803	3.87329	0.202308	-2.52336	0.00267748
Zm00001d024361	2.25462	7.08097	10.3095	2.14433	0.00267709
Zm00001d013724	2.24663	2.0136	5.22456	1.18207	0.00267657
Zm00001d052799	0.657453	0.938171	1.72786	1.27093	0.00267538
Zm00001d011882	4.0312	5.70773	1.63248	-1.25372	0.00267172
Zm00001d007199	3.34982	3.75358	8.70055	1.35107	0.00267124
Zm00001d002468	2.03194	1.8823	0.941525	-1.03347	0.00267016
Zm00001d019696	4.34165	6.71021	10.2252	1.217	0.00266644
Zm00001d003353	3.03042	1.09845	0.544556	-2.27998	0.00266521
Zm00001d025759	0.806746	1.59068	2.68563	1.61923	0.00266026
Zm00001d002506	6.56909	8.00509	2.96337	-1.12237	0.00265958
Zm00001d032194	1.19113	1.62636	2.538	1.03081	0.00265899
Zm00001d023991	1.75912	9.94381	0.798837	-1.04849	0.00265261
Zm00001d051701	1.38071	0.648091	0.0934899	-2.93596	0.00265201
Zm00001d000996	0.205111	0.533389	1.09739	1.97248	0.00265134
Zm00001d006358	11.8329	10.7298	35.2715	1.56764	0.00264896
Zm00001d006865	0.120502	1.69321	0.942659	2.2414	0.0026457
Zm00001d024277	2.18135	2.8798	0.742368	-1.43736	0.00264541
Zm00001d010874	1.32214	0.893662	0	-3.82999	0.00264522
Zm00001d052917	0.0478947	14.3202	9.50322	6.02088	0.00263777
Zm00001d039380	4.76886	5.07861	9.92881	1.0425	0.00263624
Zm00001d012435	2.4793	4.55927	5.47925	1.11309	0.00263372
Zm00001d001603	4.02862	1.76349	1.11642	-1.76302	0.00263313
Zm00001d047991	2.67591	2.6558	0.162287	-3.40374	0.00263292
Zm00001d023601	3.27156	6.79962	6.79962	1.0331	0.00263222
Zm00001d012427	1.28447	1.57349	0.580794	-1.02404	0.00263144
Zm00001d015531	1.67023	2.27157	0.380376	-1.88171	0.00263117
Zm00001d034340	0.642497	1.61025	1.61025	1.20375	0.00262933
Zm00001d017591	5.14023	1.49489	1.0005	-2.25147	0.00262868
Zm00001d008802	2.70902	0.2785	0.216246	-3.15095	0.00262758
Zm00001d048446	0.40442	1.62105	5.62118	3.50362	0.0026241
Zm00001d034559	4.44013	3.16183	0.571956	-2.75629	0.0026203
Zm00001d035097	3.30614	6.10383	9.8442	1.54572	0.00261999
Zm00001d028584	0.162712	0.737275	4.77657	4.21431	0.00261113
Zm00001d037937	32.427	22.8544	10.2084	-1.65782	0.00260681
Zm00001d041533	5.34458	5.03069	2.31423	-1.17326	0.00260672
Zm00001d045105	2.01619	2.53586	4.20806	1.02557	0.00260521
Zm00001d007310	1.77795	0.369846	0.361846	-2.02367	0.00260113
Zm00001d026427	3.13606	2.85339	7.07256	1.14825	0.0125967
Zm00001d041774	4.47133	1.96157	2.01044	-1.11507	0.012595
Zm00001d003298	0.0735791	1.34859	0.632356	2.07695	0.0125939
Zm00001d003701	0.212326	1.08715	1.04106	1.86926	0.0125926
Zm00001d025684	2.74372	0.636278	0.511408	-2.21757	0.012591
Zm00001d018731	4.72134	5.95784	14.6095	1.60924	0.01259
Zm00001d018704	1.70512	9.51134	20.8681	3.53803	0.0125883
Zm00001d050314	1.9979	4.3187	6.89905	1.73822	0.0125855
Zm00001d051289	0.156527	9.80407	9.80407	5.27084	0.0125852
Zm00001d019879	1.26116	2.76878	3.05859	1.21445	0.0125847
Zm00001d050644	0.131207	1.17275	0.682648	1.75918	0.0125758
Zm00001d010287	6.95274	10.3781	14.6933	1.06869	0.0125721
Zm00001d042754	2.97434	3.10616	10.1102	1.73166	0.012571
Zm00001d003110	1.32224	2.20054	4.56787	1.7146	0.0125709
Zm00001d006719	0.0085932	0.231156	3.01592	4.84265	0.012569
Zm00001d000027	1.05728	2.68378	5.78253	2.3457	0.0125671
Zm00001d009754	3.67738	0.376613	0.170212	-3.80522	0.0125606
Zm00001d029258	39.6922	19.0805	10.1587	-1.95564	0.0125578
Zm00001d035894	0.0984684	1.30901	2.09045	3.46425	0.0125509
Zm00001d018158	2.07396	4.53552	0.206929	-2.82435	0.0125485
Zm00001d034169	0.355847	0.475062	2.90359	2.72007	0.0125483
Zm00001d044342	5.68693	1.605	1.36555	-1.98136	0.0125406
Zm00001d015347	4.22799	1.13702	0.769485	-2.31546	0.0125395
Zm00001d012753	1.17451	4.18642	3.24177	1.39067	0.0125374
Zm00001d001033	2.0222	1.66542	0.954522	-1.00897	0.0125369
Zm00001d001945	1.61153	2.21044	4.00028	1.26043	0.0125334
Zm00001d027534	0.47583	0.662678	2.6361	2.24841	0.0125333
Zm00001d021644	1.19036	0.199133	0.160779	-2.30687	0.0125313
Zm00001d003366	2.43573	5.36354	0.249374	-2.85956	0.0125306
Zm00001d001453	0.227212	0.380933	1.07831	1.84842	0.012525
Zm00001d047194	0.0463253	1.29289	2.92981	4.37198	0.0125227
Zm00001d005873	7.42246	9.33196	16.3498	1.12879	0.0125222
Zm00001d032625	0.121954	4.13256	4.13256	4.2532	0.012519
Zm00001d037504	1.45681	0.144475	0	-3.96052	0.0125141
Zm00001d008179	0.536879	1.27856	2.08775	1.78036	0.0125113
Zm00001d003057	1.00214	5.3065	8.01863	2.88093	0.0125107
Zm00001d045552	1.60356	0.471515	0.0710938	-3.31569	0.00250967
Zm00001d008833	1.0862	0.693952	0.401245	-1.24276	0.00250544
Zm00001d050425	5.2778	54.3086	0	-5.74894	0.00250514
Zm00001d010184	3.5478	1.78283	0.0326373	-4.78147	0.00250481
Zm00001d052012	1.10398	3.89825	8.24752	2.79354	0.00250466
Zm00001d021804	23.1843	7.79826	4.04395	-2.49028	0.00249709
Zm00001d028582	6.13602	18.707	16.6211	1.42297	0.00249308
Zm00001d040706	1.25913	0.906754	0.112467	-2.67738	0.0024927
Zm00001d053980	3.34286	0.197837	0.0978727	-4.12096	0.00248868
Zm00001d039372	21.3061	24.8708	46.5346	1.12338	0.00248701
Zm00001d000603	0.180088	1.70128	1.02598	2.00723	0.00248671
Zm00001d021949	1.48661	4.48856	3.58967	1.21754	0.00248419
Zm00001d012744	0.208554	1.05291	0.569612	1.1178	0.00248403
Zm00001d037011	4.43478	2.74773	0.165418	-4.09469	0.00248275
Zm00001d007281	4.44849	5.22782	1.54385	-1.46831	0.00248152
Zm00001d025593	18.6861	11.4119	6.84029	-1.4366	0.00248069
Zm00001d007625	0	1.71123	11.5696	6.86661	0.00247799
Zm00001d015548	0.48701	1.94936	1.14234	1.0816	0.00247786
Zm00001d024612	6.6453	9.41906	13.9643	1.06009	0.00246698
Zm00001d043663	0.737348	1.9256	7.15266	3.11461	0.00246171
Zm00001d047440	4.08173	3.8485	1.3253	-1.55283	0.00245954
Zm00001d034469	0.69488	1.67979	2.74249	1.83835	0.0024558
Zm00001d046262	0.613752	1.11596	0.0212549	-2.55738	0.00245404
Zm00001d015977	4.27598	5.80767	15.1397	1.80016	0.00245386
Zm00001d005860	6.96977	23.8183	1.71206	-1.96403	0.00245246
Zm00001d003188	2.02889	3.1096	9.72197	2.20591	0.00245121
Zm00001d022944	1.54249	1.08609	0.517008	-1.41252	0.00245098
Zm00001d011737	0.173986	1.78411	2.4027	3.19131	0.00245089
Zm00001d031518	2.32757	9.77457	10.521	2.12933	0.00244709
Zm00001d022376	0.222793	0.919956	1.41525	2.23088	0.00244619
Zm00001d053249	6.37458	10.3302	33.1143	2.35895	0.00244346
Zm00001d030214	0.922141	3.95874	2.84417	1.52627	0.00243995
Zm00001d011083	5.59709	4.49973	0.0324069	-5.42717	0.00243924
Zm00001d029270	1.71074	3.73746	7.21787	2.01485	0.00243854
Zm00001d033192	3.53953	4.94328	8.46805	1.23521	0.0124356
Zm00001d020976	0.634576	1.20241	1.44091	1.0688	0.0124305
Zm00001d018760	0.738713	1.08957	1.81704	1.19263	0.0124303
Zm00001d046185	0.906586	1.39189	0.0330677	-2.91924	0.0124264
Zm00001d013713	21.8781	11.1847	9.11625	-1.25382	0.012426
Zm00001d029035	0.159778	1.54494	0.511555	1.2352	0.0124243
Zm00001d018203	0.277129	0.894191	1.15381	1.73319	0.0124174
Zm00001d024312	62.0211	43.1992	11.7884	-2.38553	0.0124156
Zm00001d016844	30.5572	18.6997	14.856	-1.0355	0.0124148
Zm00001d000572	1.42528	1.89014	0.336951	-1.80353	0.0124129
Zm00001d043690	23.235	6.16344	2.53238	-3.14805	0.0124126
Zm00001d034506	0.438472	2.08725	1.88187	1.87992	0.0124116
Zm00001d023019	6.83964	16.0809	15.0702	1.12831	0.0124101
Zm00001d002367	2.81493	4.00031	0.151128	-3.53697	0.0124092
Zm00001d029537	0.76357	1.76989	0.0511727	-2.51412	0.0124064
Zm00001d038592	1.15357	1.1278	0.502264	-1.05757	0.0123992
Zm00001d003592	1.13719	0.170072	0.144612	-2.33849	0.0123992
Zm00001d013087	0.855889	1.23884	2.00863	1.14139	0.0123973
Zm00001d043610	381.644	32.2628	24.8739	-3.93411	0.0123968
Zm00001d041498	2.23636	2.43054	6.47911	1.49363	0.0123928
Zm00001d044207	3.28419	3.87677	1.32101	-1.25189	0.0123894
Zm00001d042337	5.46365	7.59097	11.8398	1.10168	0.0123886
Zm00001d027151	0.326593	1.0094	0.96439	1.31909	0.0123875
Zm00001d007072	2.21416	4.38605	8.33126	1.86526	0.0123871
Zm00001d006627	1.16684	1.07676	2.55061	1.06509	0.0123852
Zm00001d037745	3.68619	4.10482	7.60485	1.02502	0.0123852
Zm00001d020942	1.93701	2.68729	0.903516	-1.02139	0.0123843
Zm00001d038708	0.511522	0.620786	1.72344	1.57619	0.0123808
Zm00001d032367	3.70611	3.47922	0.986971	-1.808	0.0123799
Zm00001d045460	1.32027	3.06331	3.71451	1.42533	0.0123796
Zm00001d026317	0.607679	3.48387	1.78522	1.41356	0.0123793
Zm00001d025057	8.54558	22.1787	19.7841	1.20158	0.0123792
Zm00001d039803	2.9015	1.66579	0.347015	-2.74729	0.0123783
Zm00001d034052	4.81315	2.95783	2.04374	-1.19652	0.0123778
Zm00001d009999	4.47232	11.1049	2.14434	-1.02664	0.0123769
Zm00001d047702	0.0370126	1.20855	2.48907	4.24005	0.012371
Zm00001d029648	3.75766	22.7363	13.593	1.82764	0.012368
Zm00001d016601	1.10771	3.84157	3.04192	1.37937	0.0123674
Zm00001d022713	1.03538	3.88234	2.74979	1.32768	0.0023663
Zm00001d012070	6.44965	3.76025	1.90557	-1.70741	0.00236265
Zm00001d015436	0.265907	2.69875	1.09175	1.70353	0.00236234
Zm00001d000017	1.48865	0.60168	0.512465	-1.3751	0.00236092
Zm00001d033859	0.0457728	0.800752	1.51887	3.4732	0.00235922
Zm00001d004950	1.19233	1.91184	0.0657255	-2.9631	0.00235837
Zm00001d025310	4.43109	7.22297	9.64797	1.10524	0.00235805
Zm00001d052243	1.06647	3.50687	7.73741	2.74823	0.00235751
Zm00001d027306	7.89041	4.06162	0.0195342	-6.06277	0.00235646
Zm00001d000774	2.89976	2.50638	0	-4.90678	0.002352
Zm00001d030559	2.33247	1.42709	0.240694	-2.83587	0.00235046
Zm00001d007971	3.64845	3.51274	0.0930591	-4.27918	0.00235029
Zm00001d052092	1.45298	0.295584	0.0976208	-2.97423	0.00235004
Zm00001d020008	154.544	86.6475	65.5554	-1.23596	0.00234868
Zm00001d021316	1.60485	1.279	0.558586	-1.3722	0.00234839
Zm00001d015075	0.144676	1.34857	0.564426	1.44124	0.00234788
Zm00001d038438	2.47101	1.50034	1.12944	-1.06433	0.00234276
Zm00001d011640	0.0185329	4.60299	0.15209	1.08865	0.00233973
Zm00001d023982	5.03368	1.65964	0.494358	-3.11059	0.00233972
Zm00001d034164	1.69438	5.5131	3.80921	1.12339	0.00233971
Zm00001d024960	44.152	295.158	473.249	3.41909	0.00233106
Zm00001d031568	42.2835	14.7528	11.949	-1.81459	0.00233001
Zm00001d011097	0.206949	0.539595	1.35159	2.24156	0.00232922
Zm00001d039615	2.59562	5.19131	13.6288	2.34852	0.00232444
Zm00001d051813	8.60473	7.45312	1.02664	-2.94977	0.00232444
Zm00001d039914	61.9969	178.884	218.677	1.81687	0.00232226
Zm00001d050298	1.0956	0.690012	0.0757641	-2.76602	0.00232013
Zm00001d016257	0.165872	0.152857	1.00657	2.05728	0.00232008
Zm00001d010005	6.11095	2.99319	1.57087	-1.89422	0.00231882
Zm00001d040232	1.27424	6.09891	2.68258	1.01779	0.00231259
Zm00001d017521	1.80542	4.99111	3.99278	1.10297	0.00231174
Zm00001d011435	5.00505	0.653254	0.751604	-2.58367	0.00231138
Zm00001d015021	0.237759	0.714634	2.30711	2.83324	0.00230885
Zm00001d049117	1.05251	0.805546	0.306915	-1.50198	0.00230863
Zm00001d038596	0.20772	0.246321	1.50129	2.37955	0.00230705
Zm00001d011218	3.13475	2.09752	1.10029	-1.43027	0.00230628
Zm00001d053729	1.48848	0.954651	0.329179	-1.88799	0.00230583
Zm00001d018680	2.07696	0.79415	0.624982	-1.5863	0.00230375
Zm00001d034212	0.478383	1.59537	1.06694	1.01263	0.0023028
Zm00001d047062	14.2391	9.93047	6.23424	-1.17871	0.00230123
Zm00001d007425	0	0.546238	1.74359	4.20445	0.00229951
Zm00001d032446	1.03324	2.15	0.242524	-1.72617	0.00229852
Zm00001d003581	6.66728	3.52541	1.66728	-1.93704	0.00229655
Zm00001d015411	0.194619	6.10712	0.694169	1.43059	0.00229298
Zm00001d030865	12.3105	12.8004	4.13214	-1.55211	0.00229105
Zm00001d013912	1.3641	80.4241	11.8986	3.03478	0.00228903
Zm00001d010012	7.42919	1.8221	1.71643	-2.05139	0.00228827
Zm00001d019339	1.10655	2.03424	2.44944	1.07929	0.0022879
Zm00001d047274	0.546888	1.75107	1.44353	1.25464	0.00228752
Zm00001d013203	0.808101	3.09912	0.127593	-1.99639	0.00227689
Zm00001d024135	84.3104	34.4116	0.0961115	-8.7496	0.00227614
Zm00001d012495	0.706601	1.7606	5.05971	2.67736	0.00226739
Zm00001d023342	3.16709	6.26289	7.60969	1.23867	0.00226655
Zm00001d003600	3.74534	0.775291	0.309089	-3.23262	0.00226571
Zm00001d046258	0	0	3.20936	5.04848	0.00226407
Zm00001d016563	1.65247	4.16585	0.484921	-1.58307	0.00226014
Zm00001d007807	5.3493	4.75991	34.3335	2.65967	0.00225879
Zm00001d052977	7.64111	8.68061	23.6967	1.62015	0.00225697
Zm00001d011210	46.4181	117.694	111.054	1.2567	0.0022529
Zm00001d046279	0.344268	1.6837	0.0610188	-1.4642	0.00225139
Zm00001d032354	1.40933	2.0819	4.90423	1.72924	0.00224903
Zm00001d049225	25.3458	16.6794	11.9572	-1.07753	0.00224111
Zm00001d017393	1.90249	1.78834	0.29654	-2.33625	0.00224012
Zm00001d045991	13.1257	24.788	2.48573	-2.3547	0.0022396
Zm00001d024865	1.90683	1.52708	0.344464	-2.17478	0.0122386
Zm00001d016239	17.3709	21.514	4.867	-1.81451	0.0122362
Zm00001d015699	0.102948	4.95067	0	-1.02111	0.0122343
Zm00001d039194	3.51124	12.9034	9.55857	1.41931	0.0122337
Zm00001d005162	10.4544	9.09167	0.277868	-4.80382	0.0122306
Zm00001d023851	1.24877	2.19151	2.78244	1.09564	0.0122302
Zm00001d052559	0.92697	1.59754	7.23844	2.83708	0.0122299
Zm00001d015629	0.729853	3.06344	2.25832	1.50683	0.0122296
Zm00001d017403	3.66806	5.63973	7.62492	1.0357	0.0122293
Zm00001d020265	3.83846	5.98269	1.68791	-1.13936	0.0122236
Zm00001d032200	0.0494387	6.33022	2.66534	4.20983	0.0122165
Zm00001d028752	15.759	24.2669	7.72035	-1.01999	0.0122158
Zm00001d034062	46.6303	62.9304	112.177	1.26463	0.0122133
Zm00001d035266	0.279381	0.381871	1.04076	1.58827	0.0122085
Zm00001d022938	0.458006	0.480134	2.5131	2.22741	0.0122049
Zm00001d044557	0	1.53617	1.17193	3.66894	0.0122035
Zm00001d017340	11.5149	11.7251	3.05775	-1.87901	0.0122009
Zm00001d038288	3.26328	2.84398	7.48872	1.17399	0.0122009
Zm00001d050477	1.6298	0.881856	0.257211	-2.27575	0.0121979
Zm00001d007725	1.01143	3.15452	2.52381	1.23924	0.0121958
Zm00001d000447	2.54852	3.84334	7.55513	1.53124	0.0121951
Zm00001d035240	2.44425	3.44392	0.134181	-3.44154	0.0121928
Zm00001d024756	1.1966	1.71994	3.21327	1.35353	0.0121909
Zm00001d025299	5.72528	7.81717	20.3178	1.80943	0.0121895
Zm00001d020915	7.27804	23.1704	28.5193	1.95568	0.012186
Zm00001d008925	0.335443	1.26886	1.24505	1.6271	0.0121839
Zm00001d013661	5.77458	7.99928	13.7794	1.24039	0.0121817
Zm00001d022729	0.0392622	4.47944	3.90407	4.84559	0.0121807
Zm00001d045896	2.302	3.90613	5.15306	1.12892	0.012177
Zm00001d027495	0.930513	2.5942	0.281139	-1.43497	0.0121723
Zm00001d003747	0.539085	1.23277	1.20688	1.03204	0.0121715
Zm00001d051265	6.83367	5.73706	0.39995	-3.79376	0.0121678
Zm00001d015877	63.6859	33.1559	21.0515	-1.59248	0.0121653
Zm00001d039532	0.448545	1.18171	2.40339	2.1902	0.0121645
Zm00001d012637	5.62074	8.11409	0.123635	-4.67699	0.0121621
Zm00001d045045	1.31877	0.554624	0.338602	-1.69366	0.00216192
Zm00001d024057	1.455	1.5579	0.598797	-1.15397	0.00216042
Zm00001d045007	0.157826	0.568248	1.17091	2.30139	0.00215809
Zm00001d014873	0.572243	5.47043	7.9339	3.57905	0.00215636
Zm00001d046873	2.48656	2.55971	0.711615	-1.67217	0.00215557
Zm00001d026399	2.05859	23.2748	17.9032	3.06009	0.00215502
Zm00001d049358	2.99551	2.98382	0.264888	-3.08465	0.00215484
Zm00001d027606	0	4.16572	11.7211	6.88522	0.00215025
Zm00001d025200	0.6449	7.66594	4.90775	2.74905	0.0021491
Zm00001d041457	3.20334	12.115	8.75824	1.42309	0.0021482
Zm00001d045266	0.387538	1.57563	1.23178	1.44977	0.00214571
Zm00001d014757	1.67059	3.18812	4.28805	1.30935	0.00214437
Zm00001d053128	0	1.73347	1.21692	3.71909	0.00214025
Zm00001d050344	7.73034	36.972	1.97663	-1.91483	0.00213432
Zm00001d036781	2.18879	2.50622	7.77006	1.78179	0.00213382
Zm00001d015216	40.301	39.1793	17.3094	-1.21452	0.00212544
Zm00001d004155	0.469776	0.534566	1.301	1.29799	0.00212417
Zm00001d048418	0.0342581	0.191518	1.21361	3.29045	0.00212408
Zm00001d041020	0	0.984242	1.03098	3.4995	0.00212261
Zm00001d032722	0.918862	1.668	4.38831	2.13921	0.00212085
Zm00001d037019	11.6043	2.17904	2.13011	-2.39185	0.00211998
Zm00001d007596	0.806095	1.04469	2.32691	1.42138	0.00211553
Zm00001d053603	1.37128	5.10771	4.18956	1.54375	0.00211491
Zm00001d045039	0.653281	1.11128	2.13374	1.5682	0.0021132
Zm00001d010352	13.7931	14.9397	4.37628	-1.634	0.00211285
Zm00001d021568	1.98041	2.27772	0.718746	-1.34538	0.0021091
Zm00001d051440	19.5338	12.0494	8.09581	-1.26038	0.00210842
Zm00001d033007	2.14669	4.35413	0.627977	-1.62584	0.00210826
Zm00001d027457	1.1865	1.4608	3.4202	1.45221	0.0021032
Zm00001d049181	1.4367	0.891855	0.265938	-2.07016	0.0021028
Zm00001d033833	0.262977	0.786745	1.03935	1.65027	0.00210112
Zm00001d008274	8.5882	11.2054	3.5566	-1.24855	0.00209851
Zm00001d024293	0.668348	0.978096	2.22078	1.59478	0.00209732
Zm00001d025365	0.599156	1.52938	0.0909252	-1.87261	0.00209699
Zm00001d021713	0.106479	4.36283	0.37982	1.2165	0.0120957
Zm00001d014590	0.583608	1.21926	0.124351	-1.60741	0.012095
Zm00001d034801	2.79391	1.04044	0.769527	-1.73472	0.0120945
Zm00001d027354	14.6471	31.4894	33.6291	1.19357	0.0120892
Zm00001d017537	9.55209	14.93	22.3385	1.21706	0.012089
Zm00001d016972	0.61123	2.64453	1.72596	1.36027	0.0120878
Zm00001d014762	0.529669	0.654241	1.25148	1.10188	0.0120863
Zm00001d011135	34.6963	4.80944	3.16107	-3.41552	0.0120801
Zm00001d012201	0	3.80337	3.08176	4.99175	0.0120795
Zm00001d037117	0.495289	1.80746	2.04285	1.84787	0.0120792
Zm00001d010404	6.70168	7.44752	2.79431	-1.23267	0.0120791
Zm00001d044176	0.773131	1.82928	2.93532	1.79758	0.0120778
Zm00001d044714	0.207419	29.0367	21.1421	6.11057	0.012076
Zm00001d037162	0.084314	0.282073	1.32945	2.95522	0.0120755
Zm00001d015053	2.41314	8.26199	5.97592	1.27361	0.0120716
Zm00001d019223	4.27841	13.063	8.9579	1.04877	0.0120703
Zm00001d009244	4.78617	1.1322	0.966075	-2.1964	0.0120702
Zm00001d050098	1.13365	1.07964	0	-3.62487	0.0120701
Zm00001d013703	0.727116	1.55867	2.67039	1.74393	0.0120682
Zm00001d041341	9.11299	13.2535	0	-6.5256	0.0120679
Zm00001d031837	2.76991	3.07237	6.3512	1.16856	0.0120585
Zm00001d004852	0.416384	1.6583	1.04465	1.1484	0.0120538
Zm00001d025863	0.846661	2.39416	2.52605	1.47197	0.0120521
Zm00001d032452	1.82811	2.093	0.691821	-1.28394	0.0120511
Zm00001d046537	1.68413	1.17825	0.27616	-2.2458	0.0120496
Zm00001d027832	2.67843	5.65201	0.232318	-3.06363	0.0120459
Zm00001d031303	1.7188	12.6318	7.67323	2.09553	0.0120397
Zm00001d040358	0.0684316	1.14285	0.51032	1.8574	0.012038
Zm00001d021945	0.78828	1.86193	2.98005	1.79387	0.0120378
Zm00001d045293	0.61072	1.05966	1.35765	1.03629	0.012037
Zm00001d004495	23.0992	43.305	48.3437	1.06223	0.0120307
Zm00001d031606	0	10.7569	0.105398	1.03842	0.0120303
Zm00001d023351	2.47648	9.27411	9.42479	1.88629	0.00202588
Zm00001d042940	5.97801	2.12421	1.87326	-1.62302	0.00202572
Zm00001d052856	0.744568	1.33751	0.0582642	-2.41588	0.00202288
Zm00001d008515	7.333	19.6846	25.5691	1.78801	0.00202036
Zm00001d039388	0.585724	4.56579	3.92514	2.55334	0.00201839
Zm00001d009103	20.4324	13.9295	9.49449	-1.09762	0.00201791
Zm00001d018930	5.75163	5.28021	13.091	1.17264	0.002013
Zm00001d014262	0.511812	2.31556	1.91527	1.71982	0.00201257
Zm00001d003474	0.494916	0.918348	1.1741	1.09872	0.00201189
Zm00001d033254	1.65781	2.60033	4.00889	1.22497	0.00201079
Zm00001d032631	0.306169	0.633671	1.32753	1.81337	0.00200924
Zm00001d012341	1.90789	2.98836	0.488592	-1.77034	0.0020076
Zm00001d017562	38.8206	59.2421	2.87723	-3.70849	0.00200614
Zm00001d049584	10.825	21.7944	1.39135	-2.87295	0.00200578
Zm00001d000424	1.34717	1.63536	0.126367	-2.67649	0.00200534
Zm00001d036138	3.31022	6.32667	0.35534	-2.90485	0.00200482
Zm00001d029535	1.43808	1.01822	0.183177	-2.44135	0.00200167
Zm00001d043571	1.09662	5.69676	9.21943	2.96127	0.00200108
Zm00001d003191	2.31981	5.41047	14.4094	2.58402	0.00199915
Zm00001d022359	0	3.55956	2.74481	4.83026	0.00199857
Zm00001d021029	0.921119	1.02233	0.148289	-2.04006	0.00199674
Zm00001d049213	1.34922	7.76253	7.99408	2.48159	0.00199578
Zm00001d037341	0.0361438	7.34614	7.90723	5.8781	0.0019882
Zm00001d031922	1.34493	0.812236	0.352389	-1.67536	0.00198817
Zm00001d044613	2.56503	6.41594	6.61823	1.33393	0.00198652
Zm00001d018327	2.27559	4.43168	5.92636	1.343	0.00198562
Zm00001d034026	3.913	6.56446	8.80172	1.1494	0.00197837
Zm00001d016266	1.26485	0.306822	0.204876	-2.16244	0.00196297
Zm00001d032063	0	2.31046	0.30401	2.01439	0.00196146
Zm00001d042875	1.91197	23.3724	11.7116	2.55353	0.00195812
Zm00001d000287	1.26764	0.527835	0	-3.77362	0.00195811
Zm00001d031923	10.6154	17.3657	0.581204	-3.97545	0.00195775
Zm00001d007389	0.391031	1.02524	2.94062	2.63048	0.00195496
Zm00001d045901	0.430068	1.86239	1.63146	1.70774	0.0219538
Zm00001d000096	16.183	5.93089	4.91858	-1.69802	0.0219524
Zm00001d008953	0.728485	19.7648	19.7648	4.58359	0.0219504
Zm00001d035082	1.1838	1.54905	2.69597	1.12293	0.0219478
Zm00001d003758	7.6493	8.01103	0.125102	-5.10542	0.0219474
Zm00001d018139	1.34046	0.832068	0.533901	-1.1842	0.0219472
Zm00001d010138	1.82266	0.866225	9.48751	2.31805	0.0219465
Zm00001d028137	3.13003	1.75465	0.854353	-1.75895	0.0219443
Zm00001d008579	4.31081	1.12282	1.29136	-1.66455	0.021942
Zm00001d040429	12.1769	12.806	27.1932	1.1526	0.0219355
Zm00001d006170	4.0249	4.70362	1.08909	-1.7945	0.021935
Zm00001d017180	1.70927	4.26726	7.07735	1.98804	0.0219349
Zm00001d033009	1.41953	3.75605	0.549932	-1.22526	0.0219299
Zm00001d004687	105.589	42.5165	5.68809	-4.1906	0.0219284
Zm00001d038005	5.05522	10.9054	17.7532	1.79208	0.0219237
Zm00001d010735	1.88788	1.21157	0.800809	-1.14194	0.0219228
Zm00001d040580	0.265801	6.24492	5.81406	4.01502	0.0219216
Zm00001d039295	1.34978	0.577409	0.20911	-2.22964	0.0219213
Zm00001d015444	4.13247	14.2109	9.22448	1.13952	0.0219195
Zm00001d049150	0.155899	9.47424	6.89896	4.77349	0.0219182
Zm00001d010555	0	1.05838	1.61966	4.10405	0.021916
Zm00001d052945	2.33984	2.98718	5.14378	1.10382	0.0219145
Zm00001d010333	0.0211386	5.48527	0.142453	1.00105	0.0219132
Zm00001d011807	1.05726	0.34031	0.14281	-2.25281	0.0219112
Zm00001d018191	2.73138	3.167	0.912232	-1.48397	0.0219095
Zm00001d019456	0.950678	3.58091	0.075179	-2.58442	0.0219093
Zm00001d013208	19.1188	16.3525	8.15865	-1.21854	0.0219079
Zm00001d018802	0.779854	0.943227	2.62829	1.63266	0.0219038
Zm00001d005807	4.6174	11.4272	20.7042	2.14081	0.0219032
Zm00001d011662	1.77511	1.15653	0.712763	-1.20607	0.0219029
Zm00001d030563	1.06688	0.407124	21.3037	4.19713	0.0219005
Zm00001d030264	13.8082	12.8617	0.960747	-3.71278	0.0218988
Zm00001d007701	0	1.92634	1.29715	3.80441	0.0218978
Zm00001d019548	0.714589	1.01316	2.02001	1.37993	0.00189561
Zm00001d004484	1.80944	1.14523	0.843876	-1.01648	0.00189449
Zm00001d007977	8.36304	5.90402	2.45616	-1.7272	0.00189343
Zm00001d013053	1.8761	0.794293	0.314384	-2.25362	0.00189162
Zm00001d005175	0.180319	0.393976	1.72288	2.70108	0.00188953
Zm00001d044259	0.643021	1.47451	1.47451	1.08343	0.00188867
Zm00001d016693	1.9512	2.03258	4.73684	1.2376	0.00188744
Zm00001d019036	8.99811	13.7871	19.047	1.07348	0.00188715
Zm00001d039974	5.65507	9.99077	18.1598	1.66577	0.00188519
Zm00001d006891	1.48517	0.779287	0.079219	-3.14484	0.001885
Zm00001d038947	0.434825	1.28429	1.1391	1.21215	0.00188456
Zm00001d052844	0.324206	0.244925	5.82677	3.80441	0.0018843
Zm00001d051943	0.212786	1.64472	1.57107	2.41753	0.0018836
Zm00001d046312	2.02427	0.925696	0.761679	-1.30175	0.00188353
Zm00001d018235	2.94783	5.61741	8.31224	1.46471	0.0018811
Zm00001d013622	11.5388	4.81761	0.428939	-4.4597	0.00187961
Zm00001d006813	0.39103	0.888457	1.04265	1.2185	0.00187937
Zm00001d031731	1.05869	1.57251	0.160738	-2.15182	0.00187927
Zm00001d017688	1.46096	0	0	-3.96436	0.00187821
Zm00001d004921	23.6948	28.8537	303.15	3.67179	0.00187759
Zm00001d031620	1.23935	3.8765	8.67065	2.71115	0.00187605
Zm00001d054111	0.150284	7.98214	4.87887	4.31418	0.00187442
Zm00001d002746	0.481324	9.54963	5.2919	3.21338	0.00187353
Zm00001d016551	0.623391	2.34395	4.60904	2.70259	0.00187261
Zm00001d047243	3.51744	3.96561	0.369164	-2.94681	0.00187202
Zm00001d020107	0.88134	4.12741	2.84352	1.58472	0.00187139
Zm00001d025143	2.70295	4.4209	0.0337834	-4.38897	0.00186919
Zm00001d044126	1.33567	1.8046	0.448007	-1.38946	0.0018647
Zm00001d030369	3.45831	5.12048	0.453957	-2.68335	0.00186402
Zm00001d048656	2.36761	0.145415	28.3076	3.52509	0.018618
Zm00001d034927	0.625283	1.25114	1.51596	1.15577	0.0186109
Zm00001d021178	5.43185	5.65711	0.327812	-3.69271	0.0186008
Zm00001d049477	1.2143	2.12966	0	-3.71623	0.0185971
Zm00001d048434	1.47049	3.80014	3.58738	1.23138	0.0185869
Zm00001d048522	2.05775	6.78961	6.78961	1.67489	0.0185648
Zm00001d034118	2.02956	5.5175	21.0695	3.31336	0.0185598
Zm00001d019252	3.75947	0.350028	0.206334	-3.65522	0.0185582
Zm00001d050828	6.97778	7.14723	0.893271	-2.83304	0.0185506
Zm00001d017370	1.00291	0.290967	0.228288	-1.74829	0.0185353
Zm00001d025465	0.329813	1.31643	0.0305255	-1.71938	0.0185329
Zm00001d013476	6.25581	6.40557	2.41442	-1.33785	0.0184933
Zm00001d047505	0.127628	3.38393	0.425221	1.20625	0.0184826
Zm00001d011425	29.3137	12.7267	3.90521	-2.87654	0.0184747
Zm00001d035401	2.47578	4.00349	5.5911	1.1437	0.0184697
Zm00001d040028	260.929	355.735	551.081	1.07832	0.0184651
Zm00001d050009	10.0105	11.6611	4.23488	-1.22179	0.0184576
Zm00001d027304	7.37749	2.34242	2.44664	-1.55396	0.0184526
Zm00001d019937	0.198708	0.415164	1.6793	2.5745	0.0184172
Zm00001d023768	17.7426	61.3332	96.5755	2.43783	0.0183891
Zm00001d043944	13.7034	13.725	4.82402	-1.48712	0.0183873
Zm00001d047225	0.855999	1.02986	0	-3.25701	0.0183748
Zm00001d015010	1.60932	0.382782	0.20829	-2.47106	0.0183596
Zm00001d038051	1.48373	3.4901	5.91163	1.92443	0.0183492
Zm00001d030419	2.29786	0.462063	0.342087	-2.43934	0.0183141
Zm00001d029804	0	1.47957	4.16651	5.41498	0.0182411
Zm00001d040129	2.18958	2.31058	0.75187	-1.42638	0.0182021
Zm00001d019338	0.720714	3.03755	1.62794	1.0741	0.0182011
Zm00001d025018	6.5033	4.74604	2.87289	-1.15132	0.0181682
Zm00001d003648	1.77038	3.12105	4.52227	1.30527	0.0181659
Zm00001d025326	5.01473	9.66281	10.7798	1.08892	0.018157
Zm00001d016135	7.7851	11.4269	16.6604	1.08786	0.0181569
Zm00001d015425	0.086393	0.675035	1.84084	3.38026	0.0181043
Zm00001d053967	17.555	35.6369	36.3099	1.04425	0.0180695
Zm00001d012492	5.40861	8.32329	15.6154	1.51242	0.0180594
Zm00001d001078	2.62891	2.44107	8.20669	1.60595	0.0118026
Zm00001d028947	2.71991	4.35294	6.15938	1.15037	0.0117996
Zm00001d012877	0.288361	0.749725	1.19044	1.73239	0.0117985
Zm00001d027500	19.6966	50.9889	47.8093	1.27505	0.0117974
Zm00001d037529	7.23165	0.250518	0.139527	-4.93588	0.0117955
Zm00001d000153	38.0206	24.1433	18.1753	-1.06068	0.0117889
Zm00001d003389	0.312764	0.485763	2.65844	2.74046	0.0117874
Zm00001d030654	5.67428	7.68827	0.0146764	-5.654	0.0117857
Zm00001d047562	4.19666	7.27751	9.6435	1.18122	0.0117855
Zm00001d049485	1.21507	1.7176	4.19631	1.70795	0.0117842
Zm00001d045330	0.0829484	9.20535	7.28687	5.33545	0.0117837
Zm00001d020789	1.12546	2.09003	2.82508	1.25515	0.0117821
Zm00001d021429	1.02169	1.08425	0	-3.4876	0.0117818
Zm00001d022287	0	0.949365	1.81331	4.258	0.0117803
Zm00001d050532	0.323156	0.418174	5.396	3.69912	0.0117797
Zm00001d016178	0.172187	4.51942	0.0329111	-1.03414	0.0117784
Zm00001d038836	0.378783	4.65234	19.5831	5.36144	0.0117761
Zm00001d040049	0.59681	1.35034	1.98977	1.58451	0.0117743
Zm00001d003300	1.11378	1.06306	0.0974328	-2.62007	0.0117736
Zm00001d007720	3.11686	3.89239	0.109241	-3.94242	0.0117727
Zm00001d043455	0.785128	1.52282	2.11105	1.32078	0.0117718
Zm00001d034926	0.652217	1.32509	0.124725	-1.74299	0.0117715
Zm00001d006523	0.914665	2.19834	2.62871	1.42722	0.0117713
Zm00001d046195	2.14106	1.75839	0.529112	-1.8328	0.0117712
Zm00001d047258	0.0775763	0.411005	2.67212	3.96448	0.0117673
Zm00001d005623	1.20801	0.598256	0.331702	-1.59927	0.0117666
Zm00001d017465	0.38643	3.63661	1.18012	1.39597	0.0117655
Zm00001d051934	10.299	9.31105	21.2143	1.03537	0.0117651
Zm00001d046687	1.09056	1.97784	3.81099	1.7159	0.0117637
Zm00001d044983	2.55288	2.13302	0.176105	-3.26427	0.0117632
Zm00001d022270	1.04303	5.47626	13.4637	3.56881	0.0117626
Zm00001d019294	0.0471249	2.25593	1.72753	3.63478	0.0117604
Zm00001d019331	0.0491659	0.0520561	1.98656	3.80613	0.0117599
Zm00001d036404	1.04809	1.62725	4.44358	1.9846	0.00175779
[truncated: 1,081 more rows]
