# Supplementary material for: Genome-Wide Characterization of Long Non-Coding RNAs Identifies Candidate Regulatory Networks During Modern Maize Breeding
Source: Plants (Basel). 2026 Jun 8;15(12):1772. doi: 10.3390/plants15121772 (PMC13306248; doi:10.3390/plants15121772)
Supplement: Supplementary file 1 [file plants-15-01772-s001.zip › Supplementary Table S4.xlsx]

## Sheet: Sheet1
Supplementary Table S4. List of lncRNAs cis-target gene.
lncRNA_ID	cis_target_gene
lncrna.48931	Zm00001d008210
lncrna.51457	Zm00001d010287
lncrna.16648	Zm00001d004889
lncrna.18607	Zm00001d006585
lncrna.19113	Zm00001d007096
lncrna.18145	Zm00001d006170
lncrna.17904	Zm00001d005959
lncrna.17922	Zm00001d005959
lncrna.17923	Zm00001d005959
lncrna.14369	Zm00001d003190
lncrna.19709	Zm00001d007718
lncrna.17912	Zm00001d005964
lncrna.13021	Zm00001d001945
lncrna.10114	Zm00001d024303
lncrna.10128	Zm00001d024312
lncrna.10193.1	Zm00001d024361
lncrna.10230	Zm00001d024389
lncrna.10230	Zm00001d024390
lncrna.10240	Zm00001d024398
lncrna.10240	Zm00001d024403
lncrna.10244	Zm00001d024398
lncrna.10244	Zm00001d024403
lncrna.10420	Zm00001d024552
lncrna.10484	Zm00001d024612
lncrna.10486	Zm00001d024612
lncrna.10492	Zm00001d024612
lncrna.10517	Zm00001d024643
lncrna.10537	Zm00001d024662
lncrna.10545	Zm00001d024665
lncrna.10545	Zm00001d024666
lncrna.10597	Zm00001d024712
lncrna.10625	Zm00001d024739
lncrna.10626	Zm00001d024739
lncrna.10627	Zm00001d024739
lncrna.10650	Zm00001d024756
lncrna.10661	Zm00001d024775
lncrna.10661	Zm00001d024777
lncrna.10664	Zm00001d024775
lncrna.10664	Zm00001d024777
lncrna.10713	Zm00001d024805
lncrna.10769	Zm00001d024860
lncrna.10958	Zm00001d025012
lncrna.10965	Zm00001d025018
lncrna.1100	Zm00001d028268
lncrna.1100	Zm00001d028269
lncrna.11105	Zm00001d025141
lncrna.11105	Zm00001d025142
lncrna.11105	Zm00001d025143
lncrna.11106	Zm00001d025141
lncrna.11106	Zm00001d025142
lncrna.11106	Zm00001d025143
lncrna.11293	Zm00001d025310
lncrna.11295	Zm00001d025310
lncrna.11495	Zm00001d025465
lncrna.11591	Zm00001d025568
lncrna.11740	Zm00001d025710
lncrna.11856	Zm00001d025805
lncrna.11985	Zm00001d025931
lncrna.12000	Zm00001d025944
lncrna.12205	Zm00001d026108
lncrna.12205	Zm00001d026116
lncrna.12288	Zm00001d026185
lncrna.12288	Zm00001d026188
lncrna.1230	Zm00001d028394
lncrna.12370	Zm00001d026271
lncrna.12370	Zm00001d026273
lncrna.12424	Zm00001d026317
lncrna.124	Zm00001d027350
lncrna.124	Zm00001d027354
lncrna.12526	Zm00001d026399
lncrna.12526	Zm00001d026405
lncrna.12537	Zm00001d026420
lncrna.12776	Zm00001d026657
lncrna.12874	Zm00001d001793
lncrna.12918	Zm00001d001832
lncrna.13049	Zm00001d001971
lncrna.13049	Zm00001d001975
lncrna.13098	Zm00001d002021
lncrna.13099	Zm00001d002021
lncrna.13113	Zm00001d002031
lncrna.13114	Zm00001d002031
lncrna.13244	Zm00001d002161
lncrna.1334	Zm00001d028473
lncrna.13560	Zm00001d002468
lncrna.1359	Zm00001d028486
lncrna.13624	Zm00001d002531
lncrna.13624	Zm00001d002536
lncrna.13656	Zm00001d002564
lncrna.13681	Zm00001d002583
lncrna.13804	Zm00001d002691
lncrna.13845	Zm00001d002719
lncrna.13845	Zm00001d002724
lncrna.13877	Zm00001d002746
lncrna.13996	Zm00001d002839
lncrna.14114	Zm00001d002950
lncrna.14278	Zm00001d003110
lncrna.14318	Zm00001d003148
lncrna.14369	Zm00001d003188
lncrna.14369	Zm00001d003189
lncrna.14369	Zm00001d003191
lncrna.14379	Zm00001d003194
lncrna.14492	Zm00001d003287
lncrna.14499.1	Zm00001d003298
lncrna.14506	Zm00001d003298
lncrna.14577	Zm00001d003363
lncrna.14577	Zm00001d003366
lncrna.1461	Zm00001d028584
lncrna.1464	Zm00001d028582
lncrna.1467	Zm00001d028582
lncrna.14795	Zm00001d003581
lncrna.14805	Zm00001d003592
lncrna.14825	Zm00001d003610
lncrna.14826	Zm00001d003610
lncrna.14967	Zm00001d003718
lncrna.15177	Zm00001d003885
lncrna.1523	Zm00001d028633
lncrna.1524	Zm00001d028633
lncrna.1524	Zm00001d028639
lncrna.15473	Zm00001d004083
lncrna.154	Zm00001d027375
lncrna.154	Zm00001d027380
lncrna.15732	Zm00001d004250
lncrna.15793	Zm00001d004293
lncrna.16038	Zm00001d004471
lncrna.16054	Zm00001d004475
lncrna.16066	Zm00001d004491
lncrna.16067	Zm00001d004491
lncrna.16076	Zm00001d004486
lncrna.16076	Zm00001d004491
lncrna.16466	Zm00001d004754
lncrna.16466	Zm00001d004755
lncrna.16467	Zm00001d004754
lncrna.16467	Zm00001d004755
lncrna.16475	Zm00001d004759
lncrna.16476	Zm00001d004759
lncrna.16536	Zm00001d004806
lncrna.16540	Zm00001d004808
lncrna.16781	Zm00001d004990
lncrna.16784	Zm00001d004991
lncrna.16789	Zm00001d004990
lncrna.17014	Zm00001d005162
lncrna.17158	Zm00001d005282
lncrna.17270	Zm00001d005398
lncrna.17274	Zm00001d005398
lncrna.17334	Zm00001d005441
lncrna.17356	Zm00001d005476
lncrna.1743	Zm00001d028872
lncrna.1743	Zm00001d028874
lncrna.17477	Zm00001d005600
lncrna.17493	Zm00001d005623
lncrna.17584	Zm00001d005700
lncrna.17584	Zm00001d005706
lncrna.17643	Zm00001d005740
lncrna.17695	Zm00001d005780
lncrna.17776	Zm00001d005837
lncrna.17776	Zm00001d005838
lncrna.17805	Zm00001d005860
lncrna.17814	Zm00001d005869
lncrna.17827	Zm00001d005873
lncrna.17904	Zm00001d005952
lncrna.17922	Zm00001d005952
lncrna.17923	Zm00001d005952
lncrna.18089	Zm00001d006111
lncrna.18165	Zm00001d006188
lncrna.1823	Zm00001d028947
lncrna.18252	Zm00001d006248
lncrna.18252	Zm00001d006252
lncrna.18252	Zm00001d006253
lncrna.18256	Zm00001d006248
lncrna.18256	Zm00001d006252
lncrna.18256	Zm00001d006253
lncrna.18258	Zm00001d006248
lncrna.18258	Zm00001d006252
lncrna.18258	Zm00001d006253
lncrna.18452	Zm00001d006441
lncrna.18546	Zm00001d006523
lncrna.18546	Zm00001d006526
lncrna.18607	Zm00001d006594
lncrna.18950	Zm00001d006891
lncrna.18961	Zm00001d006891
lncrna.19070	Zm00001d007056
lncrna.19070	Zm00001d007063
lncrna.19070	Zm00001d007064
lncrna.19182	Zm00001d007159
lncrna.19303	Zm00001d007281
lncrna.19303	Zm00001d007285
lncrna.19303	Zm00001d007286
lncrna.19468	Zm00001d007461
lncrna.19468	Zm00001d007463
lncrna.19469	Zm00001d007461
lncrna.19469	Zm00001d007463
lncrna.19616	Zm00001d007604
lncrna.19677	Zm00001d007655
lncrna.19677	Zm00001d007658
lncrna.19685	Zm00001d007701
lncrna.19685	Zm00001d007702
lncrna.19709	Zm00001d007720
lncrna.19709	Zm00001d007725
lncrna.19709	Zm00001d007726
lncrna.20030	Zm00001d039273
lncrna.20138	Zm00001d039368
lncrna.20138	Zm00001d039372
lncrna.20138	Zm00001d039376
lncrna.20139	Zm00001d039372
lncrna.20139	Zm00001d039376
lncrna.20189	Zm00001d039417
lncrna.20189	Zm00001d039418
lncrna.20189	Zm00001d039420
lncrna.20262	Zm00001d039484
lncrna.20385	Zm00001d039615
lncrna.20421	Zm00001d039636
lncrna.20491	Zm00001d039697
lncrna.20491	Zm00001d039698
lncrna.20622	Zm00001d039836
lncrna.20675	Zm00001d039891
lncrna.20773	Zm00001d039970
lncrna.20777	Zm00001d039974
lncrna.20957	Zm00001d040103
lncrna.20957	Zm00001d040104
lncrna.21014	Zm00001d040152
lncrna.21023	Zm00001d040159
lncrna.21031	Zm00001d040159
lncrna.21103	Zm00001d040232
lncrna.21324	Zm00001d040396
lncrna.21408	Zm00001d040468
lncrna.21503	Zm00001d040563
lncrna.21587	Zm00001d040635
lncrna.21593	Zm00001d040635
lncrna.21675	Zm00001d040693
lncrna.21850	Zm00001d040835
lncrna.21977	Zm00001d040906
lncrna.22151	Zm00001d041020
lncrna.22203	Zm00001d041059
lncrna.2222	Zm00001d029312
lncrna.22243	Zm00001d041090
lncrna.22347	Zm00001d041173
lncrna.22475	Zm00001d041283
lncrna.22560	Zm00001d041356
lncrna.22561	Zm00001d041356
lncrna.22634	Zm00001d041417
lncrna.22644	Zm00001d041422
lncrna.22652	Zm00001d041436
lncrna.22726	Zm00001d041498
lncrna.22727	Zm00001d041498
lncrna.22858	Zm00001d041618
lncrna.22934	Zm00001d041681
lncrna.23112	Zm00001d041836
lncrna.23112	Zm00001d041838
lncrna.23138	Zm00001d041863
lncrna.23150	Zm00001d041863
lncrna.2318	Zm00001d029398
lncrna.23199	Zm00001d041921
lncrna.23199	Zm00001d041922
lncrna.2321	Zm00001d029398
lncrna.2322	Zm00001d029398
lncrna.23357	Zm00001d042060
lncrna.23413	Zm00001d042114
lncrna.23453	Zm00001d042135
lncrna.23454	Zm00001d042135
lncrna.23528	Zm00001d042194
lncrna.23528	Zm00001d042196
lncrna.23561	Zm00001d042228
lncrna.23582	Zm00001d042255
lncrna.23583	Zm00001d042255
lncrna.23585	Zm00001d042255
lncrna.23621	Zm00001d042277
lncrna.23729	Zm00001d042362
lncrna.23841	Zm00001d042467
lncrna.23841	Zm00001d042471
lncrna.23923	Zm00001d042534
lncrna.2398	Zm00001d029477
lncrna.2398	Zm00001d029478
lncrna.24064	Zm00001d042659
lncrna.24088	Zm00001d042675
lncrna.24100	Zm00001d042675
lncrna.24270	Zm00001d042827
lncrna.24270	Zm00001d042829
lncrna.24320	Zm00001d042875
lncrna.24473	Zm00001d043021
lncrna.24609	Zm00001d043159
lncrna.24609	Zm00001d043164
lncrna.24609	Zm00001d043166
lncrna.24763	Zm00001d043268
lncrna.24969	Zm00001d043453
lncrna.24976	Zm00001d043453
lncrna.24976	Zm00001d043455
lncrna.25017	Zm00001d043485
lncrna.25023	Zm00001d043485
lncrna.25060	Zm00001d043509
lncrna.25125	Zm00001d043564
lncrna.25222	Zm00001d043663
lncrna.25287	Zm00001d043713
lncrna.25373	Zm00001d043791
lncrna.25442	Zm00001d043853
lncrna.25482	Zm00001d043896
lncrna.25514	Zm00001d043930
lncrna.25514	Zm00001d043933
lncrna.25559	Zm00001d043969
lncrna.25559	Zm00001d043973
lncrna.25559	Zm00001d043977
lncrna.2555	Zm00001d029592
lncrna.25567	Zm00001d043973
lncrna.25567	Zm00001d043977
lncrna.25567	Zm00001d043982
lncrna.25667	Zm00001d044080
lncrna.25727	Zm00001d044159
lncrna.25772	Zm00001d044205
lncrna.25847	Zm00001d044259
lncrna.25847	Zm00001d044264
lncrna.25864	Zm00001d044280
lncrna.25912	Zm00001d044311
lncrna.25967	Zm00001d044366
lncrna.25994	Zm00001d044395
lncrna.26047	Zm00001d044442
lncrna.26137	Zm00001d044521
lncrna.26159	Zm00001d044535
lncrna.26159	Zm00001d044536
lncrna.26216	Zm00001d044584
lncrna.26227	Zm00001d044603
lncrna.26336	Zm00001d044714
lncrna.26336	Zm00001d044715
lncrna.26414	Zm00001d048649
lncrna.26417	Zm00001d048649
lncrna.26469	Zm00001d048712
lncrna.26477	Zm00001d048712
lncrna.26546	Zm00001d048772
lncrna.26583	Zm00001d048829
lncrna.26595	Zm00001d048842
lncrna.26598	Zm00001d048842
lncrna.26601	Zm00001d048842
lncrna.26722	Zm00001d048974
lncrna.2683	Zm00001d029701
lncrna.26920	Zm00001d049150
lncrna.26942	Zm00001d049167
lncrna.2696	Zm00001d029722
lncrna.26970	Zm00001d049195
lncrna.27004	Zm00001d049225
lncrna.27005	Zm00001d049225
lncrna.27047	Zm00001d049257
lncrna.27082	Zm00001d049286
lncrna.27082	Zm00001d049288
lncrna.27108	Zm00001d049311
lncrna.27280	Zm00001d049477
lncrna.272	Zm00001d027492
lncrna.272	Zm00001d027494
lncrna.272	Zm00001d027495
lncrna.272	Zm00001d027497
lncrna.27358	Zm00001d049546
lncrna.27358	Zm00001d049547
lncrna.27361	Zm00001d049546
lncrna.27361	Zm00001d049547
lncrna.27475	Zm00001d049643
lncrna.27521	Zm00001d049677
lncrna.2760	Zm00001d029768
lncrna.2760	Zm00001d029769
lncrna.27614	Zm00001d049748
lncrna.27653	Zm00001d049787
lncrna.27653	Zm00001d049788
lncrna.27659	Zm00001d049787
lncrna.27659	Zm00001d049788
lncrna.2771	Zm00001d029787
lncrna.2772	Zm00001d029787
lncrna.277	Zm00001d027492
lncrna.277	Zm00001d027494
lncrna.277	Zm00001d027495
lncrna.277	Zm00001d027497
lncrna.27919	Zm00001d049978
lncrna.27955	Zm00001d050000
lncrna.27966	Zm00001d050009
lncrna.28011	Zm00001d050038
lncrna.2811	Zm00001d029807
lncrna.28176	Zm00001d050157
lncrna.28375	Zm00001d050279
lncrna.28375	Zm00001d050281
lncrna.28376	Zm00001d050279
lncrna.28376	Zm00001d050281
lncrna.28377	Zm00001d050279
lncrna.28377	Zm00001d050281
lncrna.28378	Zm00001d050279
lncrna.28378	Zm00001d050281
lncrna.28379	Zm00001d050279
lncrna.28379	Zm00001d050281
lncrna.28406	Zm00001d050297
lncrna.28406	Zm00001d050298
lncrna.28465	Zm00001d050344
lncrna.28500	Zm00001d050378
lncrna.28550	Zm00001d050424
lncrna.28550	Zm00001d050425
lncrna.28551	Zm00001d050424
lncrna.28551	Zm00001d050425
lncrna.28623	Zm00001d050480
lncrna.28725	Zm00001d050532
lncrna.28725	Zm00001d050533
lncrna.28818	Zm00001d050593
lncrna.28818	Zm00001d050598
lncrna.28964	Zm00001d050673
lncrna.29263	Zm00001d050924
lncrna.29276	Zm00001d050950
lncrna.29388	Zm00001d051026
lncrna.29395	Zm00001d051036
lncrna.29475	Zm00001d051102
lncrna.29662	Zm00001d051265
lncrna.29787	Zm00001d051381
lncrna.29807	Zm00001d051401
lncrna.29886	Zm00001d051473
lncrna.29886	Zm00001d051474
lncrna.30006	Zm00001d051582
lncrna.30196	Zm00001d051773
lncrna.30211	Zm00001d051781
lncrna.30249	Zm00001d051813
lncrna.30264	Zm00001d051820
lncrna.30420.1	Zm00001d051967
lncrna.30466	Zm00001d052012
lncrna.30466	Zm00001d052016
lncrna.30815	Zm00001d052317
lncrna.30908	Zm00001d052415
lncrna.30911	Zm00001d052415
lncrna.31080	Zm00001d052589
lncrna.31126	Zm00001d052647
lncrna.31156	Zm00001d052677
lncrna.31398	Zm00001d052907
lncrna.31578	Zm00001d053064
lncrna.31588	Zm00001d053069
lncrna.31588	Zm00001d053070
lncrna.31613	Zm00001d053092
lncrna.32183.1	Zm00001d053603
lncrna.32183.1	Zm00001d053604
lncrna.32315	Zm00001d053704
lncrna.32315	Zm00001d053709
lncrna.32354	Zm00001d053740
lncrna.32412	Zm00001d053803
lncrna.32412	Zm00001d053808
lncrna.32538	Zm00001d053941
lncrna.32540	Zm00001d053941
lncrna.32548	Zm00001d053941
lncrna.32702	Zm00001d054110
lncrna.32821	Zm00001d012920
lncrna.32826	Zm00001d012920
lncrna.32857	Zm00001d012938
lncrna.32862	Zm00001d012960
lncrna.32864	Zm00001d012960
lncrna.32968	Zm00001d013053
lncrna.33063	Zm00001d013130
lncrna.33063	Zm00001d013131
lncrna.33063	Zm00001d013142
lncrna.33068	Zm00001d013127
lncrna.33068	Zm00001d013130
lncrna.33068	Zm00001d013131
lncrna.33142	Zm00001d013208
lncrna.33142	Zm00001d013213
lncrna.33247	Zm00001d013309
lncrna.33302	Zm00001d013365
lncrna.33530	Zm00001d013569
lncrna.33586	Zm00001d013618
lncrna.33586	Zm00001d013622
lncrna.33586	Zm00001d013624
lncrna.33614	Zm00001d013646
lncrna.33663	Zm00001d013703
lncrna.33723	Zm00001d013753
lncrna.3374	Zm00001d030264
lncrna.33856	Zm00001d013874
lncrna.34090	Zm00001d014119
lncrna.34090	Zm00001d014121
lncrna.34307	Zm00001d014317
lncrna.34402	Zm00001d014392
lncrna.34402	Zm00001d014396
lncrna.34511	Zm00001d014476
lncrna.34631	Zm00001d014590
lncrna.34678	Zm00001d014632
lncrna.34678	Zm00001d014637
lncrna.34821	Zm00001d014757
lncrna.34837	Zm00001d014768
lncrna.34977	Zm00001d014908
lncrna.350	Zm00001d027546
lncrna.35106	Zm00001d015021
lncrna.35390	Zm00001d015288
lncrna.35464	Zm00001d015340
lncrna.35527	Zm00001d015394
lncrna.35599	Zm00001d015444
lncrna.35599	Zm00001d015445
lncrna.35651	Zm00001d015486
lncrna.35673	Zm00001d015498
lncrna.35756	Zm00001d015573
lncrna.35820	Zm00001d015634
lncrna.3586	Zm00001d030407
lncrna.3587	Zm00001d030407
lncrna.36138	Zm00001d015849
lncrna.36259	Zm00001d015935
lncrna.36358	Zm00001d016013
lncrna.36363	Zm00001d016014
lncrna.36375	Zm00001d016017
lncrna.36407	Zm00001d016055
lncrna.36448	Zm00001d016083
lncrna.36487	Zm00001d016121
lncrna.36543	Zm00001d016178
lncrna.36640	Zm00001d016257
lncrna.36710	Zm00001d016318
lncrna.36710	Zm00001d016319
lncrna.36711	Zm00001d016318
lncrna.36711	Zm00001d016319
lncrna.36736	Zm00001d016333
lncrna.36886	Zm00001d016488
lncrna.36937	Zm00001d016537
lncrna.36956	Zm00001d016551
lncrna.37027	Zm00001d016625
lncrna.37060	Zm00001d016657
lncrna.37061	Zm00001d016657
lncrna.37109	Zm00001d016693
lncrna.37165	Zm00001d016760
lncrna.37235	Zm00001d016813
lncrna.37341	Zm00001d016898
lncrna.37341	Zm00001d016913
lncrna.37343	Zm00001d016898
lncrna.37343	Zm00001d016913
lncrna.37452	Zm00001d017024
lncrna.37491	Zm00001d017054
lncrna.37492	Zm00001d017054
lncrna.37513	Zm00001d017076
lncrna.3757	Zm00001d030544
lncrna.37817	Zm00001d017337
lncrna.37817	Zm00001d017340
lncrna.37868	Zm00001d017393
lncrna.3787	Zm00001d030559
lncrna.37890	Zm00001d017413
lncrna.37892	Zm00001d017413
lncrna.37981	Zm00001d017500
lncrna.38054	Zm00001d017562
lncrna.38055	Zm00001d017562
lncrna.38058	Zm00001d017562
lncrna.38084	Zm00001d017585
lncrna.38084	Zm00001d017591
lncrna.38175	Zm00001d017661
lncrna.38260	Zm00001d017742
lncrna.38317	Zm00001d017801
lncrna.38409	Zm00001d017899
lncrna.38427	Zm00001d017899
lncrna.38427	Zm00001d017901
lncrna.38428	Zm00001d017899
lncrna.38428	Zm00001d017901
lncrna.38440	Zm00001d017908
lncrna.38440	Zm00001d017912
lncrna.38440	Zm00001d017923
lncrna.38460	Zm00001d017932
lncrna.38460	Zm00001d017933
lncrna.38474	Zm00001d017933
lncrna.38708	Zm00001d018147
lncrna.38708	Zm00001d018151
lncrna.38708	Zm00001d018158
lncrna.38747	Zm00001d018203
lncrna.38747	Zm00001d018206
lncrna.38785	Zm00001d018250
lncrna.38826	Zm00001d018293
lncrna.38833	Zm00001d018293
lncrna.38902	Zm00001d018369
lncrna.38944	Zm00001d018390
lncrna.38944	Zm00001d018400
lncrna.38944	Zm00001d018402
lncrna.38990	Zm00001d018433
lncrna.39013	Zm00001d018463
lncrna.39164	Zm00001d034987
lncrna.39414	Zm00001d035215
lncrna.39546	Zm00001d035265
lncrna.39553	Zm00001d035267
lncrna.39553	Zm00001d035269
lncrna.39556	Zm00001d035267
lncrna.39556	Zm00001d035269
lncrna.39642	Zm00001d035347
lncrna.39642	Zm00001d035349
lncrna.39688	Zm00001d035385
lncrna.39858	Zm00001d035522
lncrna.39877	Zm00001d035544
lncrna.39901	Zm00001d035553
lncrna.40045	Zm00001d035663
lncrna.40050	Zm00001d035665
lncrna.40151	Zm00001d035748
lncrna.40164	Zm00001d035756
lncrna.40239	Zm00001d035797
lncrna.40372.1	Zm00001d053603
lncrna.40372.1	Zm00001d053604
lncrna.40500	Zm00001d036000
lncrna.40500	Zm00001d036003
lncrna.40580	Zm00001d036058
lncrna.40580	Zm00001d036062
lncrna.40716	Zm00001d036184
lncrna.41051	Zm00001d036485
lncrna.41191	Zm00001d036609
lncrna.41329	Zm00001d036726
lncrna.4132	Zm00001d030806
lncrna.41432	Zm00001d036828
lncrna.41465	Zm00001d036866
lncrna.41473	Zm00001d036866
lncrna.41615	Zm00001d036997
lncrna.41615	Zm00001d036999
lncrna.41620	Zm00001d036997
lncrna.41620	Zm00001d036999
lncrna.41655	Zm00001d037041
lncrna.41773	Zm00001d037151
lncrna.41874	Zm00001d037241
lncrna.41921	Zm00001d037281
lncrna.41955	Zm00001d037318
lncrna.41978	Zm00001d037336
lncrna.41985	Zm00001d037341
lncrna.42013	Zm00001d037370
lncrna.4215	Zm00001d030879
lncrna.42263	Zm00001d037615
lncrna.42326	Zm00001d037664
lncrna.42364	Zm00001d037705
lncrna.42372	Zm00001d037705
lncrna.42537	Zm00001d037851
lncrna.42593	Zm00001d037894
lncrna.42615	Zm00001d037921
lncrna.42732	Zm00001d038009
lncrna.42732	Zm00001d038011
lncrna.42738	Zm00001d038017
lncrna.42743	Zm00001d038017
lncrna.42842	Zm00001d038120
lncrna.42867	Zm00001d038138
lncrna.42868	Zm00001d038138
lncrna.42899	Zm00001d038164
lncrna.42941	Zm00001d038184
lncrna.42941	Zm00001d038185
lncrna.43017	Zm00001d038255
lncrna.43086	Zm00001d038314
lncrna.43352	Zm00001d038581
lncrna.43410	Zm00001d038641
lncrna.43498	Zm00001d038718
lncrna.43645	Zm00001d038870
lncrna.43721	Zm00001d038947
lncrna.43739	Zm00001d038950
lncrna.43886	Zm00001d039101
lncrna.43886	Zm00001d039102
lncrna.43916	Zm00001d039132
lncrna.43939	Zm00001d039152
lncrna.43942	Zm00001d039152
lncrna.44000	Zm00001d039209
lncrna.4407	Zm00001d031051
lncrna.44110	Zm00001d018661
lncrna.44111	Zm00001d018661
lncrna.44112	Zm00001d018661
lncrna.44153	Zm00001d018704
lncrna.44156	Zm00001d018713
lncrna.44186	Zm00001d018740
lncrna.44278	Zm00001d018814
lncrna.44289	Zm00001d018811
lncrna.44289	Zm00001d018814
lncrna.44348	Zm00001d018874
lncrna.44430	Zm00001d018942
lncrna.44523	Zm00001d019031
lncrna.44627	Zm00001d019126
lncrna.44632	Zm00001d019126
lncrna.44732	Zm00001d019212
lncrna.44788	Zm00001d019252
lncrna.45049	Zm00001d019469
lncrna.45149	Zm00001d019548
lncrna.45255	Zm00001d019636
lncrna.45260	Zm00001d019636
lncrna.4529	Zm00001d031149
lncrna.4530	Zm00001d031149
lncrna.45328	Zm00001d019680
lncrna.45329	Zm00001d019680
lncrna.45331	Zm00001d019680
lncrna.45448	Zm00001d019758
lncrna.45522	Zm00001d019792
lncrna.45536	Zm00001d019803
lncrna.45691	Zm00001d019901
lncrna.45692	Zm00001d019901
lncrna.45790	Zm00001d019945
lncrna.4594	Zm00001d031208
lncrna.46098	Zm00001d020144
lncrna.46101	Zm00001d020148
lncrna.46338	Zm00001d020337
lncrna.46504	Zm00001d020471
lncrna.4651	Zm00001d031266
lncrna.46840	Zm00001d020714
lncrna.46845	Zm00001d020723
lncrna.46859	Zm00001d020731
lncrna.46888	Zm00001d020751
lncrna.46891	Zm00001d020751
lncrna.47126	Zm00001d020979
lncrna.47153	Zm00001d021005
lncrna.47156	Zm00001d021005
lncrna.47258	Zm00001d021104
lncrna.47285	Zm00001d021133
lncrna.47286	Zm00001d021133
lncrna.47319	Zm00001d021166
lncrna.47322	Zm00001d021166
lncrna.47367	Zm00001d021208
lncrna.47613	Zm00001d021443
lncrna.47613	Zm00001d021446
lncrna.47613	Zm00001d021447
lncrna.47739	Zm00001d021538
lncrna.47752	Zm00001d021552
lncrna.47827	Zm00001d021616
lncrna.47857	Zm00001d021637
lncrna.47885	Zm00001d021666
lncrna.47893	Zm00001d021666
lncrna.47905	Zm00001d021677
lncrna.47907	Zm00001d021677
lncrna.4795	Zm00001d031382
lncrna.48151	Zm00001d021889
lncrna.48151	Zm00001d021894
lncrna.48151	Zm00001d021897
lncrna.48181	Zm00001d021918
lncrna.48296	Zm00001d022051
lncrna.48296	Zm00001d022060
lncrna.48523	Zm00001d022295
lncrna.48545	Zm00001d022310
lncrna.48545	Zm00001d022312
lncrna.48679	Zm00001d022454
lncrna.48777	Zm00001d022550
lncrna.48777	Zm00001d022551
lncrna.4888	Zm00001d031460
lncrna.4891	Zm00001d031475
lncrna.49120	Zm00001d008371
lncrna.49140	Zm00001d008391
lncrna.4922	Zm00001d031511
lncrna.49235	Zm00001d008458
lncrna.49235	Zm00001d008463
lncrna.49328	Zm00001d008560
lncrna.49359	Zm00001d008579
lncrna.49359	Zm00001d008586
lncrna.49359	Zm00001d008588
lncrna.49377	Zm00001d008595
lncrna.49423	Zm00001d008627
lncrna.49423	Zm00001d008630
lncrna.49485	Zm00001d008693
lncrna.49487	Zm00001d008693
lncrna.49488	Zm00001d008693
lncrna.49491	Zm00001d008693
lncrna.49724	Zm00001d008910
lncrna.49724	Zm00001d008918
lncrna.49747	Zm00001d008925
lncrna.49771	Zm00001d008946
lncrna.49779	Zm00001d008953
lncrna.50106	Zm00001d009222
lncrna.50203	Zm00001d009296
lncrna.50203	Zm00001d009298
lncrna.50207	Zm00001d009296
lncrna.50207	Zm00001d009298
lncrna.50210	Zm00001d009296
lncrna.50210	Zm00001d009298
lncrna.50274	Zm00001d009343
lncrna.50293.1	Zm00001d009350
lncrna.50293.2	Zm00001d009350
lncrna.50293	Zm00001d009350
lncrna.50316	Zm00001d009361
lncrna.50503	Zm00001d009514
lncrna.50510	Zm00001d009514
lncrna.50801	Zm00001d009754
lncrna.50898	Zm00001d009832
lncrna.50979	Zm00001d009905
lncrna.51059	Zm00001d009953
lncrna.51063	Zm00001d009957
lncrna.51063	Zm00001d009958
lncrna.51104	Zm00001d009999
lncrna.51148	Zm00001d010037
lncrna.5119	Zm00001d031685
lncrna.51237	Zm00001d010113
lncrna.51238	Zm00001d010113
lncrna.51271	Zm00001d010146
lncrna.51441	Zm00001d010278
lncrna.51441	Zm00001d010279
lncrna.51518	Zm00001d010333
lncrna.51537	Zm00001d010349
lncrna.51537	Zm00001d010352
lncrna.51813	Zm00001d010608
lncrna.51813	Zm00001d010613
lncrna.51870	Zm00001d010655
lncrna.51890	Zm00001d010666
lncrna.51950	Zm00001d010726
lncrna.52056	Zm00001d010813
lncrna.52058	Zm00001d010813
lncrna.5212	Zm00001d031766
lncrna.5212	Zm00001d031769
lncrna.52161	Zm00001d010905
lncrna.5240	Zm00001d031785
lncrna.5240	Zm00001d031792
lncrna.52595	Zm00001d011303
lncrna.5261	Zm00001d031797
lncrna.5261	Zm00001d031806
lncrna.52678.1	Zm00001d011388
lncrna.52678.1	Zm00001d011393
lncrna.52678	Zm00001d011388
lncrna.52678	Zm00001d011393
lncrna.52679	Zm00001d011388
lncrna.52679	Zm00001d011393
lncrna.52710	Zm00001d011425
lncrna.52725	Zm00001d011435
lncrna.52725	Zm00001d011438
lncrna.52810	Zm00001d011529
lncrna.52839	Zm00001d011546
lncrna.52840	Zm00001d011546
lncrna.52960	Zm00001d011644
lncrna.5300	Zm00001d031835
lncrna.5300	Zm00001d031837
lncrna.53025	Zm00001d011714
lncrna.53086	Zm00001d011765
lncrna.53087	Zm00001d011765
lncrna.53251.1	Zm00001d011921
lncrna.53251	Zm00001d011921
lncrna.53439	Zm00001d012089
lncrna.53446	Zm00001d012089
lncrna.53565	Zm00001d012221
lncrna.53565	Zm00001d012222
lncrna.53573	Zm00001d012221
lncrna.53573	Zm00001d012222
lncrna.53573	Zm00001d012226
lncrna.53573	Zm00001d012229
lncrna.53664	Zm00001d012293
lncrna.53713	Zm00001d012328
lncrna.53779	Zm00001d012401
lncrna.54012	Zm00001d012637
lncrna.54091.1	Zm00001d012709
lncrna.54091.1	Zm00001d012711
lncrna.54194	Zm00001d044719
lncrna.54251	Zm00001d044769
lncrna.54251	Zm00001d044770
lncrna.54251	Zm00001d044772
lncrna.54439	Zm00001d044934
lncrna.54518	Zm00001d045007
lncrna.54522	Zm00001d045007
lncrna.5476	Zm00001d032004
lncrna.54804	Zm00001d045264
lncrna.54804	Zm00001d045266
lncrna.54804	Zm00001d045268
lncrna.54816	Zm00001d045293
lncrna.54857	Zm00001d045330
lncrna.54874	Zm00001d045357
lncrna.54874	Zm00001d045360
lncrna.54874	Zm00001d045361
lncrna.5493	Zm00001d032022
lncrna.55052	Zm00001d045504
lncrna.55053	Zm00001d045504
lncrna.55221	Zm00001d045651
lncrna.55221	Zm00001d045653
lncrna.55221	Zm00001d045654
lncrna.55225	Zm00001d045653
lncrna.55225	Zm00001d045654
lncrna.55438	Zm00001d045822
lncrna.55458	Zm00001d045833
lncrna.55695	Zm00001d046001
lncrna.55943	Zm00001d046171
lncrna.55943	Zm00001d046172
lncrna.55947	Zm00001d046172
lncrna.55995	Zm00001d046200
lncrna.56068	Zm00001d046247
lncrna.56179	Zm00001d046346
lncrna.56361	Zm00001d046474
lncrna.56361	Zm00001d046475
lncrna.56556	Zm00001d046633
lncrna.56556	Zm00001d046634
lncrna.56811	Zm00001d046867
lncrna.56811	Zm00001d046873
lncrna.56854	Zm00001d046910
lncrna.56854	Zm00001d046912
lncrna.56855	Zm00001d046910
lncrna.56855	Zm00001d046912
lncrna.57085	Zm00001d047091
lncrna.57097	Zm00001d047102
lncrna.57109	Zm00001d047113
lncrna.57109	Zm00001d047114
lncrna.57151	Zm00001d047155
lncrna.57183	Zm00001d047177
lncrna.57268	Zm00001d047243
lncrna.57278	Zm00001d047247
lncrna.57278	Zm00001d047250
lncrna.57629	Zm00001d047539
lncrna.57765	Zm00001d047659
lncrna.57765	Zm00001d047662
lncrna.57766	Zm00001d047659
lncrna.57766	Zm00001d047662
lncrna.57838	Zm00001d047729
lncrna.57956	Zm00001d047845
lncrna.580	Zm00001d027794
lncrna.58125	Zm00001d047999
lncrna.58125	Zm00001d048003
lncrna.58186	Zm00001d048055
lncrna.58186	Zm00001d048057
lncrna.58190	Zm00001d048055
lncrna.58190	Zm00001d048057
lncrna.58301	Zm00001d048164
lncrna.58395	Zm00001d048244
lncrna.58395	Zm00001d048249
lncrna.58413	Zm00001d048262
lncrna.58413	Zm00001d048268
lncrna.58454	Zm00001d048309
lncrna.58589	Zm00001d048446
lncrna.58589	Zm00001d048455
lncrna.58732	Zm00001d000062
lncrna.58733	Zm00001d000062
lncrna.58768	Zm00001d000304
lncrna.58808	Zm00001d000208
lncrna.58808	Zm00001d000211
lncrna.58920	Zm00001d000016
lncrna.58920	Zm00001d000017
lncrna.59002	Zm00001d000179
lncrna.59173	Zm00001d000096
lncrna.59246	Zm00001d000161
lncrna.59246	Zm00001d000162
lncrna.59256	Zm00001d000128
lncrna.59257	Zm00001d000128
lncrna.5926	Zm00001d032404
lncrna.6059	Zm00001d032511
lncrna.6196	Zm00001d032643
lncrna.6197	Zm00001d032643
lncrna.6232	Zm00001d032676
lncrna.6369	Zm00001d032815
lncrna.6369	Zm00001d032816
lncrna.6397	Zm00001d032847
lncrna.6403	Zm00001d032847
lncrna.6435	Zm00001d032877
lncrna.6439	Zm00001d032888
lncrna.6467	Zm00001d032906
lncrna.6549	Zm00001d032985
lncrna.6552	Zm00001d032985
lncrna.6887	Zm00001d033271
lncrna.6932	Zm00001d033305
lncrna.6938	Zm00001d033305
lncrna.700	Zm00001d027889
lncrna.700	Zm00001d027892
lncrna.729	Zm00001d027908
lncrna.7493	Zm00001d033821
lncrna.7650	Zm00001d033950
lncrna.7734	Zm00001d034026
lncrna.7734	Zm00001d034027
lncrna.7815	Zm00001d034082
lncrna.7815	Zm00001d034088
lncrna.7815	Zm00001d034089
lncrna.7817	Zm00001d034097
lncrna.7818	Zm00001d034097
lncrna.7883	Zm00001d034164
lncrna.7883	Zm00001d034169
lncrna.7883	Zm00001d034171
lncrna.7900	Zm00001d034182
lncrna.8007	Zm00001d034299
lncrna.8009	Zm00001d034299
lncrna.8247	Zm00001d034506
lncrna.8247	Zm00001d034508
lncrna.8281	Zm00001d034533
lncrna.8444	Zm00001d034691
lncrna.8467	Zm00001d034716
lncrna.8716	Zm00001d034920
lncrna.8716	Zm00001d034926
lncrna.8716	Zm00001d034927
lncrna.8923	Zm00001d023335
lncrna.8944.1	Zm00001d023351
lncrna.8944	Zm00001d023351
lncrna.8958	Zm00001d023372
lncrna.8975	Zm00001d023387
lncrna.8975	Zm00001d023390
lncrna.9095	Zm00001d023518
lncrna.9133	Zm00001d023552
lncrna.9138	Zm00001d023552
lncrna.930	Zm00001d028100
lncrna.9310	Zm00001d023713
lncrna.9365	Zm00001d023765
lncrna.9418	Zm00001d023811
lncrna.9474	Zm00001d023870
lncrna.9502	Zm00001d023890
lncrna.9531	Zm00001d023918
lncrna.9578	Zm00001d023949
lncrna.9752	Zm00001d024062
lncrna.9765	Zm00001d024070
lncrna.9871	Zm00001d024127
lncrna.9939	Zm00001d024177
lncrna.9993	Zm00001d024207
Zm00001d000677	Zm00001d043260
Zm00001d000706	Zm00001d044080
Zm00001d000943	Zm00001d004914
Zm00001d000982	Zm00001d005623
Zm00001d001074	Zm00001d018704
Zm00001d001075	Zm00001d018704
Zm00001d001263	Zm00001d021644
Zm00001d001263	Zm00001d021647
Zm00001d001334	Zm00001d035663
Zm00001d001760	Zm00001d018429
Zm00001d008053	Zm00001d009957
Zm00001d008053	Zm00001d009958
Zm00001d008063	Zm00001d010138
Zm00001d008154	Zm00001d012427
Zm00001d008154	Zm00001d012430
Zm00001d008154	Zm00001d012435
Zm00001d022891	Zm00001d031731
Zm00001d022891	Zm00001d031733
Zm00001d022945	Zm00001d032888
Zm00001d026713	Zm00001d048621
Zm00001d026818	Zm00001d050055
Zm00001d027038	Zm00001d053941
Zm00001d027039	Zm00001d053941
Zm00001d027045	Zm00001d054110
Zm00001d027221	Zm00001d048394
