# Supplementary material for: Genome-Wide Characterization of Long Non-Coding RNAs Identifies Candidate Regulatory Networks During Modern Maize Breeding
Source: Plants (Basel). 2026 Jun 8;15(12):1772. doi: 10.3390/plants15121772 (PMC13306248; doi:10.3390/plants15121772)
Supplement: Supplementary file 1 [file plants-15-01772-s001.zip › Supplementary Table S5.xlsx]

## Sheet: Sheet1
Supplementary Table S5. Pearson correlation analysis of lncRNA–mRNA pairs.
lncRNA_id	target_gene_id	pearson_r	p_value	FDR
lncrna.34837	Zm00001d014768	0.996751	1.41697e-149	2.52778e-147
lncrna.37513	Zm00001d017076	0.983459	4.70442e-102	2.58831e-100
lncrna.49377	Zm00001d008595	0.856306	1.45599e-40	3.01811e-39
lncrna.54804	Zm00001d045264	0.705966	5.73966e-22	9.13226e-21
lncrna.45329	Zm00001d019680	0.694214	5.15409e-21	8.02702e-20
lncrna.33063	Zm00001d013130	0.82038	1.32406e-34	2.74474e-33
lncrna.33068	Zm00001d013130	0.814225	1.02795e-33	3.5727e-32
lncrna.26227	Zm00001d044603	1	0	0
lncrna.26469	Zm00001d026720	0.999824	4.77047e-235	1.40419e-231
lncrna.58149	Zm00001d048022	0.999687	4.39886e-218	8.63204e-215
lncrna.19070	Zm00001d007063	0.999573	4.93895e-209	7.26891e-206
lncrna.10545	Zm00001d024666	0.99955	1.73143e-207	2.03859e-204
lncrna.47613	Zm00001d021437	0.999507	8.10207e-205	7.94948e-202
lncrna.54857	Zm00001d045330	0.99945	1.29825e-201	1.09183e-198
Zm00001d023019	Zm00001d023019	0.999412	1.23462e-199	9.08523e-197
lncrna.13099	Zm00001d000738	0.999302	1.33598e-194	8.73879e-192
lncrna.41985	Zm00001d037341	0.999283	8.01084e-194	4.71598e-191
lncrna.40239	Zm00001d035794	0.999012	1.91903e-184	1.02703e-181
Zm00001d022891	Zm00001d022891	0.998988	9.85494e-184	4.83467e-181
lncrna.57612	Zm00001d027184	0.998986	1.09751e-183	4.97005e-181
lncrna.20139	Zm00001d039376	0.998964	4.80337e-183	2.01982e-180
lncrna.28500	Zm00001d050378	0.998897	3.33914e-181	1.3105e-178
lncrna.25514	Zm00001d043933	0.998818	3.46613e-179	1.27532e-176
Zm00001d022693	Zm00001d022693	0.99873	4.37129e-177	1.51375e-174
lncrna.14826	Zm00001d003610	0.998587	5.77876e-174	1.88998e-171
Zm00001d001078	Zm00001d001078	0.998355	1.64665e-169	5.10202e-167
lncrna.28623	Zm00001d050480	0.998345	2.54783e-169	7.49953e-167
lncrna.19469	Zm00001d007463	0.998007	6.9716e-164	1.95437e-161
lncrna.25373	Zm00001d043791	0.997957	3.68629e-163	9.86418e-161
lncrna.32862	Zm00001d012960	0.997922	1.15485e-162	2.95591e-160
lncrna.2398	Zm00001d029477	0.997627	8.97956e-159	2.20261e-156
lncrna.27361	Zm00001d049547	0.99755	7.84814e-158	1.84808e-155
lncrna.49423	Zm00001d008627	0.997381	6.88037e-156	1.55787e-153
Zm00001d008053	Zm00001d009958	0.997301	5.25797e-155	1.14643e-152
lncrna.55225	Zm00001d045654	0.997286	7.67418e-155	1.6135e-152
lncrna.17139	Zm00001d000965	0.997201	6.08957e-154	1.23618e-151
lncrna.23199	Zm00001d041921	0.997162	1.55369e-153	3.04886e-151
Zm00001d026945	Zm00001d026945	0.99716	1.63742e-153	3.10951e-151
lncrna.53439	Zm00001d012089	0.997043	2.47693e-152	4.55678e-150
lncrna.16540	Zm00001d004808	0.996524	1.34543e-147	2.32957e-145
lncrna.1821.1	Zm00001d022729	0.996503	2.03501e-147	3.42289e-145
lncrna.48151	Zm00001d021889	0.996462	4.42397e-147	7.23442e-145
lncrna.40500	Zm00001d036000	0.996338	4.51648e-146	7.18608e-144
lncrna.49779	Zm00001d008953	0.996104	2.92291e-144	4.5282e-142
lncrna.34678	Zm00001d014637	0.996099	3.19806e-144	4.82743e-142
lncrna.15793	Zm00001d004293	0.996054	6.96903e-144	1.02567e-141
lncrna.51457	Zm00001d008067	0.995861	1.71202e-142	2.45822e-140
lncrna.58768	Zm00001d000306	0.995827	3.00963e-142	4.21849e-140
lncrna.4047	Zm00001d030745	0.995824	3.16654e-142	4.33521e-140
lncrna.38785	Zm00001d018250	0.995776	6.8048e-142	9.10452e-140
Zm00001d001433	Zm00001d001433	0.995774	7.05454e-142	9.22891e-140
lncrna.54323	Zm00001d027051	0.995711	1.89388e-141	2.42375e-139
lncrna.34511	Zm00001d014476	0.995696	2.38641e-141	2.9891e-139
lncrna.13288	Zm00001d002194	0.995677	3.25144e-141	3.98775e-139
lncrna.19685	Zm00001d007701	0.995251	1.8104e-138	2.17507e-136
lncrna.26336	Zm00001d044714	0.995178	5.07432e-138	5.9745e-136
lncrna.14677	Zm00001d003452	0.994948	1.17248e-136	1.35341e-134
lncrna.27358	Zm00001d049546	0.994924	1.60457e-136	1.81655e-134
lncrna.14825	Zm00001d003610	0.994536	2.30228e-134	2.55727e-132
lncrna.58301	Zm00001d048164	0.994521	2.75637e-134	3.00495e-132
Zm00001d008154	Zm00001d008154	0.994479	4.60926e-134	4.93358e-132
lncrna.36407	Zm00001d016055	0.99408	5.04629e-132	5.30492e-130
lncrna.5476	Zm00001d032004	0.993936	2.55348e-131	2.63725e-129
lncrna.28550	Zm00001d050425	0.993107	1.41681e-127	1.43806e-125
lncrna.27761	Zm00001d049863	0.992692	7.23312e-126	7.21718e-124
lncrna.6059	Zm00001d032509	0.992406	9.54289e-125	9.36317e-123
lncrna.48931	Zm00001d008211	0.992282	2.83394e-124	2.73499e-122
lncrna.10769	Zm00001d024860	0.992119	1.15092e-123	1.09282e-121
lncrna.10537	Zm00001d024662	0.992077	1.64724e-123	1.53925e-121
Zm00001d008036	Zm00001d008036	0.99199	3.44572e-123	3.16953e-121
lncrna.19468	Zm00001d007461	0.991706	3.56764e-122	3.23119e-120
lncrna.38990	Zm00001d018434	0.991514	1.66993e-121	1.48952e-119
lncrna.47156	Zm00001d021005	0.991499	1.87262e-121	1.64539e-119
lncrna.22203	Zm00001d041059	0.991373	5.0374e-121	4.36105e-119
lncrna.23561	Zm00001d042228	0.991367	5.27912e-121	4.50409e-119
lncrna.24054	Zm00001d042649	0.991132	3.208e-120	2.69793e-118
lncrna.35256	Zm00001d015171	0.990831	3.02524e-119	2.50839e-117
lncrna.56935	Zm00001d046960	0.990688	8.56667e-119	7.00444e-117
Zm00001d001482	Zm00001d001482	0.990535	2.55948e-118	2.06407e-116
lncrna.31156	Zm00001d052677	0.990359	8.82285e-118	7.01894e-116
lncrna.55264	Zm00001d045676	0.99022	2.30601e-117	1.81007e-115
lncrna.25006	Zm00001d043471	0.990201	2.6296e-117	2.0369e-115
lncrna.37890	Zm00001d017413	0.990144	3.88488e-117	2.97017e-115
lncrna.30420.1	Zm00001d051967	0.99013	4.27133e-117	3.22376e-115
lncrna.17904	Zm00001d005952	0.989861	2.5978e-116	1.93585e-114
lncrna.23138	Zm00001d041863	0.989752	5.33312e-116	3.92451e-114
lncrna.37060	Zm00001d016657	0.989649	1.04462e-115	7.59219e-114
lncrna.26598	Zm00001d048842	0.989229	1.50975e-114	1.08389e-112
lncrna.2675	Zm00001d029710	0.989042	4.79136e-114	3.3984e-112
lncrna.44627	Zm00001d019126	0.989002	6.13408e-114	4.29897e-112
lncrna.50952	Zm00001d009881	0.988935	9.23469e-114	6.39584e-112
lncrna.50293.2	Zm00001d009350	0.988927	9.69531e-114	6.63678e-112
lncrna.16955	Zm00001d005126	0.98886	1.44591e-113	9.78402e-112
lncrna.39642	Zm00001d035349	0.988458	1.56725e-112	1.04846e-110
lncrna.50979	Zm00001d009905	0.988445	1.68696e-112	1.11585e-110
lncrna.4594	Zm00001d031208	0.988055	1.56582e-111	1.02422e-109
lncrna.43086	Zm00001d038314	0.988036	1.74211e-111	1.12701e-109
lncrna.16476	Zm00001d004759	0.98765	1.46973e-110	9.40467e-109
lncrna.16375	Zm00001d000919	0.987323	8.46612e-110	5.35914e-108
lncrna.10193.1	Zm00001d024361	0.987032	3.88711e-109	2.4344e-107
lncrna.32183.1	Zm00001d053604	0.98672	1.91713e-108	1.18801e-106
lncrna.350	Zm00001d027551	0.986089	4.29756e-107	2.63539e-105
Zm00001d001425	Zm00001d001425	0.985913	9.99896e-107	6.0167e-105
lncrna.26920	Zm00001d049150	0.985912	1.00159e-106	6.0167e-105
Zm00001d000677	Zm00001d043260	0.985401	1.09163e-105	6.49135e-104
lncrna.2555	Zm00001d029592	0.985284	1.8683e-105	1.09987e-103
lncrna.51148	Zm00001d010037	0.985163	3.22611e-105	1.8804e-103
lncrna.25023	Zm00001d043487	0.984215	2.04512e-103	1.17741e-101
lncrna.7817	Zm00001d034098	0.984214	2.06002e-103	1.17741e-101
lncrna.18950	Zm00001d006888	0.983987	5.34974e-103	3.02826e-101
lncrna.47322	Zm00001d021166	0.98385	9.45346e-103	5.30024e-101
lncrna.1523	Zm00001d028633	0.983471	4.48208e-102	2.48924e-100
lncrna.43939	Zm00001d039152	0.982007	1.30966e-99	7.13884e-98
lncrna.54091.1	Zm00001d012706	0.981277	1.87274e-98	1.01145e-96
lncrna.38084	Zm00001d017585	0.981177	2.6792e-98	1.43386e-96
lncrna.16536	Zm00001d004806	0.980992	5.16004e-98	2.73668e-96
lncrna.7883	Zm00001d034171	0.980677	1.54831e-97	8.1383e-96
lncrna.32826	Zm00001d012920	0.979804	2.96689e-96	1.54567e-94
lncrna.27653	Zm00001d049787	0.979766	3.36267e-96	1.73649e-94
lncrna.23429	Zm00001d042126	0.979286	1.61202e-95	8.25216e-94
lncrna.22726	Zm00001d041498	0.979115	2.79061e-95	1.41624e-93
lncrna.18256	Zm00001d006252	0.978531	1.76075e-94	8.85943e-93
lncrna.50898	Zm00001d009832	0.978149	5.72012e-94	2.85376e-92
lncrna.34207	Zm00001d014207	0.97731	7.07738e-93	3.50122e-91
Zm00001d023145	Zm00001d023145	0.977163	1.08974e-92	5.34606e-91
lncrna.10917	Zm00001d023145	0.976578	5.89048e-92	2.86589e-90
Zm00001d000866	Zm00001d000866	0.976288	1.33739e-91	6.45348e-90
lncrna.21977	Zm00001d040906	0.97627	1.40596e-91	6.72916e-90
lncrna.17643	Zm00001d005741	0.976205	1.68828e-91	8.01526e-90
Zm00001d022865	Zm00001d022865	0.976175	1.83696e-91	8.65135e-90
lncrna.57838	Zm00001d047729	0.975853	4.49514e-91	2.10023e-89
lncrna.1821	Zm00001d022729	0.975766	5.71147e-91	2.64751e-89
lncrna.56256	Zm00001d046391	0.97571	6.67339e-91	3.06924e-89
lncrna.47642	Zm00001d021460	0.975662	7.60022e-91	3.46841e-89
lncrna.51063	Zm00001d009958	0.975629	8.32217e-91	3.76866e-89
lncrna.25967	Zm00001d044366	0.975011	4.42797e-90	1.98988e-88
lncrna.13560	Zm00001d002469	0.97497	4.93307e-90	2.20008e-88
lncrna.10128	Zm00001d024312	0.974963	5.02192e-90	2.22286e-88
lncrna.16466	Zm00001d004755	0.974463	1.87863e-89	8.25336e-88
lncrna.6552	Zm00001d032985	0.97409	4.93553e-89	2.15226e-87
lncrna.700	Zm00001d027889	0.973575	1.83418e-88	7.93958e-87
lncrna.6369	Zm00001d032813	0.973481	2.32167e-88	9.97638e-87
lncrna.907	Zm00001d022692	0.973465	2.41484e-88	1.03016e-86
lncrna.10244	Zm00001d024398	0.972585	2.12518e-87	9.00066e-86
lncrna.21564	Zm00001d000533	0.971908	1.07675e-86	4.52772e-85
lncrna.45991	Zm00001d020058	0.971732	1.63398e-86	6.82217e-85
lncrna.39013	Zm00001d018463	0.971386	3.67266e-86	1.5226e-84
lncrna.5618	Zm00001d032117	0.971324	4.23674e-86	1.74417e-84
lncrna.28176	Zm00001d026831	0.971061	7.78037e-86	3.18077e-84
lncrna.35464	Zm00001d015340	0.97029	4.47427e-85	1.81655e-83
Zm00001d008016	Zm00001d008016	0.97025	4.89099e-85	1.97214e-83
lncrna.20262	Zm00001d039484	0.970158	6.01279e-85	2.40798e-83
lncrna.47126	Zm00001d020979	0.970028	8.02449e-85	3.1919e-83
lncrna.40768	Zm00001d036218	0.969121	5.82144e-84	2.30005e-82
lncrna.25125	Zm00001d043564	0.968478	2.29255e-83	8.9975e-82
lncrna.26054	Zm00001d044437	0.968197	4.13255e-83	1.61115e-81
lncrna.13681	Zm00001d002583	0.968172	4.35067e-83	1.68503e-81
lncrna.24270	Zm00001d042829	0.968026	5.90275e-83	2.27121e-81
lncrna.17356	Zm00001d005476	0.967399	2.14133e-82	8.18572e-81
lncrna.40467	Zm00001d035960	0.966812	7.01173e-82	2.6631e-80
lncrna.40151	Zm00001d035748	0.965622	7.26294e-81	2.74083e-79
lncrna.16054	Zm00001d004475	0.965157	1.77202e-80	6.64449e-79
lncrna.47739	Zm00001d021538	0.96422	1.02974e-79	3.83675e-78
lncrna.59173	Zm00001d000096	0.963067	8.42644e-79	3.1199e-77
lncrna.36782	Zm00001d016377	0.962966	1.01033e-78	3.71739e-77
lncrna.22634	Zm00001d041417	0.962806	1.34414e-78	4.91487e-77
lncrna.42941	Zm00001d038184	0.961555	1.20209e-77	4.36835e-76
lncrna.43837	Zm00001d001482	0.961398	1.57479e-77	5.68761e-76
lncrna.59246	Zm00001d000162	0.961241	2.05943e-77	7.39259e-76
Zm00001d000847	Zm00001d000847	0.961045	2.87554e-77	1.02596e-75
lncrna.7815	Zm00001d034088	0.96069	5.2472e-77	1.86086e-75
lncrna.26970	Zm00001d049195	0.960466	7.63926e-77	2.69295e-75
lncrna.37491	Zm00001d017057	0.959464	4.00169e-76	1.40226e-74
lncrna.18258	Zm00001d006252	0.958279	2.68986e-75	9.36993e-74
lncrna.50523	Zm00001d009524	0.958214	2.97963e-75	1.03183e-73
lncrna.23621	Zm00001d042277	0.957581	8.05019e-75	2.77143e-73
lncrna.55807	Zm00001d046066	0.956802	2.68136e-74	9.17743e-73
lncrna.53251	Zm00001d008133	0.956144	7.27361e-74	2.47513e-72
lncrna.36625	Zm00001d001662	0.955981	9.29078e-74	3.14338e-72
lncrna.40580	Zm00001d036062	0.95581	1.19992e-73	4.03653e-72
lncrna.8007	Zm00001d034299	0.954927	4.42959e-73	1.48165e-71
lncrna.19709	Zm00001d007720	0.954748	5.74956e-73	1.9123e-71
Zm00001d000919	Zm00001d000919	0.953618	2.92854e-72	9.68557e-71
lncrna.50210	Zm00001d009298	0.95232	1.80499e-71	5.93631e-70
lncrna.28725	Zm00001d050532	0.951286	7.42225e-71	2.42749e-69
lncrna.8944.1	Zm00001d023351	0.951139	9.05609e-71	2.94548e-69
lncrna.42738	Zm00001d038017	0.950719	1.58993e-70	5.14282e-69
lncrna.28406	Zm00001d050298	0.950098	3.62969e-70	1.16765e-68
lncrna.39414	Zm00001d035215	0.949579	7.16347e-70	2.29192e-68
lncrna.12537	Zm00001d026420	0.94842	3.1979e-69	1.01762e-67
lncrna.14369	Zm00001d003189	0.94809	4.86449e-69	1.53964e-67
lncrna.45692	Zm00001d019901	0.94699	1.92864e-68	6.07159e-67
lncrna.55676	Zm00001d027098	0.94695	2.02804e-68	6.35058e-67
lncrna.45034	Zm00001d019453	0.946837	2.33205e-68	7.26391e-67
lncrna.38460	Zm00001d017933	0.946459	3.71545e-68	1.1512e-66
lncrna.4913	Zm00001d031495	0.94614	5.4907e-68	1.69234e-66
lncrna.31546.1	Zm00001d053024	0.946055	6.08498e-68	1.86574e-66
Zm00001d000874	Zm00001d000874	0.945652	9.91849e-68	3.0254e-66
lncrna.18165	Zm00001d006188	0.94501	2.14643e-67	6.51342e-66
Zm00001d000982	Zm00001d005624	0.944778	2.82917e-67	8.54119e-66
lncrna.43017	Zm00001d038255	0.944093	6.34944e-67	1.9071e-65
lncrna.19616	Zm00001d007605	0.94389	8.05642e-67	2.40752e-65
lncrna.58891	Zm00001d000121	0.943472	1.31095e-66	3.89776e-65
lncrna.42743	Zm00001d038019	0.942903	2.52866e-66	7.48052e-65
lncrna.39642	Zm00001d035347	0.942111	6.23954e-66	1.83661e-64
lncrna.13996	Zm00001d002839	0.940396	4.22793e-65	1.2383e-63
lncrna.58395	Zm00001d048249	0.940289	4.75276e-65	1.38512e-63
lncrna.8944	Zm00001d023351	0.939418	1.22704e-64	3.55842e-63
lncrna.12918	Zm00001d001838	0.938156	4.72624e-64	1.36389e-62
lncrna.17270	Zm00001d005398	0.937638	8.15758e-64	2.34262e-62
lncrna.28377	Zm00001d050279	0.934135	2.89863e-62	8.28361e-61
Zm00001d027045	Zm00001d027045	0.933479	5.5352e-62	1.57419e-60
lncrna.38054	Zm00001d017562	0.93301	8.75531e-62	2.47801e-60
lncrna.39556	Zm00001d035269	0.932905	9.69176e-62	2.72992e-60
lncrna.52536	Zm00001d011254	0.932366	1.63332e-61	4.57873e-60
lncrna.1314	Zm00001d022713	0.93178	2.86722e-61	7.99968e-60
lncrna.40490	Zm00001d035984	0.931353	4.30409e-61	1.1952e-59
lncrna.28378	Zm00001d050279	0.929154	3.35628e-60	9.27625e-59
lncrna.51537	Zm00001d010349	0.928818	4.56955e-60	1.25705e-58
lncrna.27082	Zm00001d049288	0.927655	1.31095e-59	3.58957e-58
lncrna.47153	Zm00001d021005	0.925692	7.47138e-59	2.0363e-57
lncrna.36886	Zm00001d016488	0.924803	1.61781e-58	4.38895e-57
lncrna.52707.1	Zm00001d011421	0.922793	8.96298e-58	2.42042e-56
lncrna.21023	Zm00001d040159	0.922666	9.97275e-58	2.6808e-56
lncrna.33063	Zm00001d013133	0.922327	1.32514e-57	3.54596e-56
lncrna.17477	Zm00001d005599	0.920389	6.54401e-57	1.7432e-55
lncrna.16475	Zm00001d004759	0.920002	8.96203e-57	2.37655e-55
lncrna.50293	Zm00001d009350	0.919812	1.0446e-56	2.75765e-55
lncrna.50953	Zm00001d009881	0.917546	6.34445e-56	1.6674e-54
lncrna.9752	Zm00001d024062	0.917117	8.87498e-56	2.32209e-54
lncrna.45691	Zm00001d019901	0.916507	1.42532e-55	3.71276e-54
lncrna.36736	Zm00001d016333	0.913875	1.05911e-54	2.74668e-53
lncrna.31588	Zm00001d053069	0.913529	1.3714e-54	3.54098e-53
lncrna.7650	Zm00001d033950	0.911302	7.07135e-54	1.81786e-52
lncrna.35599	Zm00001d015445	0.911201	7.61035e-54	1.94792e-52
lncrna.24521	Zm00001d043079	0.910292	1.46695e-53	3.73851e-52
lncrna.37700	Zm00001d017212	0.909916	1.92145e-53	4.87568e-52
lncrna.50106	Zm00001d009215	0.909689	2.25882e-53	5.70715e-52
lncrna.54816	Zm00001d045288	0.908943	3.83558e-53	9.64959e-52
lncrna.29807	Zm00001d051401	0.907417	1.11778e-52	2.80016e-51
lncrna.50417	Zm00001d009454	0.906723	1.80673e-52	4.50687e-51
lncrna.1524	Zm00001d028633	0.9023	3.54049e-51	8.79445e-50
lncrna.52678.1	Zm00001d011388	0.901342	6.61806e-51	1.637e-49
lncrna.277	Zm00001d027495	0.90077	9.59051e-51	2.36232e-49
lncrna.10230	Zm00001d024390	0.89979	1.79919e-50	4.41327e-49
lncrna.10627	Zm00001d024739	0.899563	2.08031e-50	5.08166e-49
lncrna.52840	Zm00001d011546	0.898271	4.71631e-50	1.14731e-48
lncrna.10625	Zm00001d024739	0.897371	8.28571e-50	2.00732e-48
lncrna.41432	Zm00001d036828	0.897046	1.01416e-49	2.44686e-48
lncrna.31652	Zm00001d053142	0.895797	2.19168e-49	5.2663e-48
lncrna.23582	Zm00001d042255	0.894629	4.46884e-49	1.06943e-47
lncrna.53251.1	Zm00001d008133	0.893074	1.13834e-48	2.71312e-47
lncrna.6932	Zm00001d033305	0.891638	2.66454e-48	6.32506e-47
lncrna.25864	Zm00001d044280	0.891047	3.77019e-48	8.91371e-47
lncrna.40045	Zm00001d035663	0.890537	5.07548e-48	1.19517e-46
lncrna.56243	Zm00001d027131	0.890159	6.32165e-48	1.48269e-46
lncrna.27834	Zm00001d049912	0.889129	1.1457e-47	2.67649e-46
lncrna.16949	Zm00001d005121	0.888457	1.6832e-47	3.9166e-46
lncrna.9606.1	Zm00001d023088	0.887426	3.02148e-47	7.00294e-46
lncrna.19032	Zm00001d007025	0.887206	3.42167e-47	7.89936e-46
lncrna.4272	Zm00001d030936	0.886444	5.24939e-47	1.20715e-45
lncrna.32702	Zm00001d027045	0.885989	6.77001e-47	1.55078e-45
lncrna.52679	Zm00001d011388	0.88507	1.12723e-46	2.57208e-45
lncrna.38428	Zm00001d017901	0.883876	2.17198e-46	4.93684e-45
lncrna.29388	Zm00001d051023	0.881359	8.46301e-46	1.91622e-44
lncrna.44632	Zm00001d019127	0.880752	1.16982e-45	2.63859e-44
lncrna.55613	Zm00001d045949	0.880552	1.30059e-45	2.92235e-44
lncrna.17776	Zm00001d005838	0.880524	1.32022e-45	2.95517e-44
lncrna.33530	Zm00001d013569	0.880187	1.57804e-45	3.51891e-44
lncrna.26722	Zm00001d048974	0.876007	1.38115e-44	3.06825e-43
lncrna.51059	Zm00001d009953	0.874922	2.39354e-44	5.29728e-43
lncrna.21014	Zm00001d040149	0.874491	2.9742e-44	6.55772e-43
lncrna.277	Zm00001d027494	0.873585	4.68377e-44	1.02886e-42
lncrna.54874	Zm00001d045357	0.872571	7.7495e-44	1.69596e-42
lncrna.47907	Zm00001d021679	0.872089	9.83251e-44	2.14385e-42
lncrna.27108	Zm00001d049311	0.871538	1.28962e-43	2.80148e-42
lncrna.34631	Zm00001d014590	0.870581	2.0583e-43	4.45485e-42
Zm00001d008081	Zm00001d008081	0.868156	6.62015e-43	1.42758e-41
lncrna.31578	Zm00001d053064	0.868051	6.95826e-43	1.49501e-41
lncrna.28465	Zm00001d050344	0.867856	7.63719e-43	1.63491e-41
lncrna.6196	Zm00001d022938	0.867824	7.75409e-43	1.65393e-41
lncrna.15177	Zm00001d003885	0.867746	8.04551e-43	1.70989e-41
lncrna.36230	Zm00001d001641	0.867359	9.66631e-43	2.04696e-41
lncrna.14805	Zm00001d003592	0.863155	6.85582e-42	1.4466e-40
lncrna.12288	Zm00001d026188	0.861053	1.78197e-41	3.7466e-40
lncrna.44523	Zm00001d019031	0.860335	2.46012e-41	5.15399e-40
lncrna.45536	Zm00001d019803	0.86004	2.80727e-41	5.86043e-40
lncrna.1509	Zm00001d028621	0.858254	6.20631e-41	1.29104e-39
lncrna.11729	Zm00001d025701	0.855775	1.83308e-40	3.78643e-39
lncrna.1373	Zm00001d028505	0.855663	1.92418e-40	3.96072e-39
lncrna.58733	Zm00001d000062	0.855622	1.95814e-40	4.01658e-39
lncrna.20957	Zm00001d000502	0.852707	6.81079e-40	1.38738e-38
lncrna.33142	Zm00001d013210	0.850587	1.65816e-39	3.36606e-38
lncrna.18258	Zm00001d006253	0.849208	2.93657e-39	5.94076e-38
lncrna.37963	Zm00001d001714	0.849185	2.96474e-39	5.97721e-38
lncrna.36448	Zm00001d016083	0.845641	1.25402e-38	2.51959e-37
lncrna.11493	Zm00001d025456	0.845614	1.26779e-38	2.53859e-37
lncrna.24362	Zm00001d042915	0.845463	1.34703e-38	2.68812e-37
lncrna.57268	Zm00001d047243	0.844304	2.14066e-38	4.25745e-37
lncrna.37492	Zm00001d017057	0.843988	2.42765e-38	4.81197e-37
lncrna.50510	Zm00001d009514	0.839059	1.66348e-37	3.28622e-36
lncrna.5119	Zm00001d031685	0.837106	3.50398e-37	6.89898e-36
lncrna.52839	Zm00001d011546	0.836366	4.63311e-37	9.0917e-36
lncrna.10069	Zm00001d023110	0.835766	5.80788e-37	1.13591e-35
lncrna.35390	Zm00001d015288	0.835668	6.02474e-37	1.17443e-35
Zm00001d001382	Zm00001d001382	0.835147	7.32358e-37	1.4229e-35
lncrna.30815	Zm00001d052317	0.834417	9.61546e-37	1.86205e-35
Zm00001d008063	Zm00001d010138	0.831955	2.38493e-36	4.60331e-35
lncrna.10214	Zm00001d023118	0.830807	3.62452e-36	6.97306e-35
lncrna.15956	Zm00001d004410	0.829938	4.96476e-36	9.52037e-35
lncrna.20189	Zm00001d039418	0.829605	5.59831e-36	1.07004e-34
lncrna.18256	Zm00001d006253	0.827578	1.15715e-35	2.20457e-34
lncrna.52678	Zm00001d011388	0.824733	3.15459e-35	5.99067e-34
lncrna.25743	Zm00001d044169	0.824188	3.81407e-35	7.21975e-34
lncrna.27653	Zm00001d049788	0.824054	3.99644e-35	7.54072e-34
Zm00001d000544	Zm00001d000544	0.823937	4.1626e-35	7.82914e-34
lncrna.12526	Zm00001d026399	0.822193	7.60627e-35	1.42605e-33
lncrna.31508	Zm00001d052991	0.821279	1.04059e-34	1.94474e-33
lncrna.5413	Zm00001d031932	0.819313	2.02885e-34	3.77969e-33
lncrna.36256	Zm00001d015944	0.816558	5.10448e-34	9.47951e-33
lncrna.38427	Zm00001d017901	0.816544	5.12809e-34	9.49341e-33
lncrna.48181	Zm00001d021918	0.814676	9.50042e-34	1.75326e-32
lncrna.21587	Zm00001d040635	0.814465	1.01795e-33	1.8727e-32
lncrna.9012	Zm00001d023436	0.809578	4.93739e-33	9.05495e-32
lncrna.49235	Zm00001d008463	0.805906	1.56928e-32	2.86905e-31
lncrna.4795	Zm00001d031382	0.802157	4.98441e-32	9.08459e-31
lncrna.2811	Zm00001d029807	0.798649	1.43736e-31	2.61166e-30
lncrna.47317	Zm00001d021157	0.798276	1.60679e-31	2.91051e-30
lncrna.58808	Zm00001d000211	0.796408	2.79689e-31	5.0507e-30
lncrna.45328	Zm00001d019678	0.796365	2.83312e-31	5.10049e-30
lncrna.50380	Zm00001d009421	0.796111	3.05357e-31	5.4806e-30
Zm00001d001075	Zm00001d018704	0.794852	4.41943e-31	7.90796e-30
lncrna.38902	Zm00001d018368	0.793155	7.24411e-31	1.29231e-29
lncrna.9498	Zm00001d023885	0.7897	1.95398e-30	3.47525e-29
lncrna.38055	Zm00001d017562	0.789398	2.12937e-30	3.77579e-29
lncrna.58156	Zm00001d048029	0.788748	2.55971e-30	4.52524e-29
lncrna.13483	Zm00001d002392	0.782963	1.28341e-29	2.2621e-28
lncrna.24976	Zm00001d043453	0.782324	1.52919e-29	2.68727e-28
lncrna.57766	Zm00001d047662	0.781651	1.83746e-29	3.21938e-28
lncrna.55458	Zm00001d045833	0.779541	3.25476e-29	5.6857e-28
lncrna.45305	Zm00001d019674	0.778183	4.68774e-29	8.16472e-28
lncrna.35820	Zm00001d015634	0.776754	6.8608e-29	1.19143e-27
Zm00001d001334	Zm00001d035663	0.775142	1.05083e-28	1.81948e-27
lncrna.36608	Zm00001d016236	0.77393	1.44477e-28	2.49424e-27
lncrna.36375	Zm00001d016017	0.772941	1.87026e-28	3.21937e-27
Zm00001d001074	Zm00001d018704	0.772326	2.19482e-28	3.76702e-27
lncrna.36259	Zm00001d015935	0.770387	3.62221e-28	6.19883e-27
lncrna.53025	Zm00001d011714	0.770212	3.78933e-28	6.46603e-27
lncrna.24496	Zm00001d043048	0.766908	8.79195e-28	1.4959e-26
lncrna.26595	Zm00001d048837	0.765037	1.40745e-27	2.3878e-26
lncrna.3004	Zm00001d029958	0.760784	4.03577e-27	6.82718e-26
lncrna.53664	Zm00001d012301	0.752679	2.83106e-26	4.76185e-25
Zm00001d001263	Zm00001d001263	0.749591	5.83153e-26	9.78068e-25
lncrna.930	Zm00001d028108	0.743814	2.19122e-25	3.66468e-24
lncrna.37109	Zm00001d016696	0.743601	2.29963e-25	3.83511e-24
lncrna.32412	Zm00001d053803	0.741237	3.91106e-25	6.50408e-24
lncrna.22561	Zm00001d041356	0.740959	4.16151e-25	6.90108e-24
lncrna.25482	Zm00001d043898	0.738585	7.04734e-25	1.16538e-23
lncrna.23583	Zm00001d042255	0.737388	9.1719e-25	1.51246e-23
lncrna.16648	Zm00001d004891	0.736447	1.1269e-24	1.85309e-23
lncrna.4292	Zm00001d022855	0.735876	1.27659e-24	2.0934e-23
Zm00001d027184	Zm00001d027184	0.731631	3.19233e-24	5.22034e-23
lncrna.5359	Zm00001d031890	0.731245	3.46683e-24	5.65352e-23
lncrna.2321	Zm00001d029398	0.726587	9.27721e-24	1.5087e-22
lncrna.30264	Zm00001d051820	0.720582	3.2036e-23	5.19548e-22
lncrna.48931	Zm00001d008212	0.715453	9.00304e-23	1.45607e-21
lncrna.10664	Zm00001d024772	0.713284	1.38405e-22	2.2323e-21
lncrna.11856	Zm00001d025805	0.713132	1.42628e-22	2.29413e-21
lncrna.50293.1	Zm00001d009350	0.711367	2.0175e-22	3.23624e-21
lncrna.43886	Zm00001d039103	0.710058	2.60502e-22	4.16732e-21
lncrna.26595	Zm00001d048839	0.70844	3.56608e-22	5.6893e-21
lncrna.8223	Zm00001d034487	0.70575	5.98153e-22	9.49145e-21
lncrna.5300	Zm00001d031835	0.702459	1.11738e-21	1.76828e-20
lncrna.22652	Zm00001d041436	0.700311	1.67263e-21	2.63283e-20
lncrna.36782	Zm00001d001672	0.700123	1.73247e-21	2.71975e-20
lncrna.19303	Zm00001d007286	0.696066	3.67285e-21	5.75056e-20
lncrna.1100	Zm00001d028269	0.694374	5.00573e-21	7.81664e-20
lncrna.29276	Zm00001d050950	0.693455	5.91751e-21	9.19166e-20
lncrna.47258	Zm00001d021104	0.689437	1.22095e-20	1.89151e-19
lncrna.33302	Zm00001d013365	0.688367	1.47797e-20	2.28368e-19
lncrna.11740	Zm00001d025705	0.687828	1.62648e-20	2.50657e-19
lncrna.37817	Zm00001d017340	0.683675	3.38074e-20	5.19646e-19
lncrna.37061	Zm00001d016657	0.683017	3.79184e-20	5.81317e-19
lncrna.17923	Zm00001d005952	0.678655	8.0565e-20	1.23191e-18
lncrna.57686	Zm00001d047592	0.677836	9.26769e-20	1.41344e-18
lncrna.43916	Zm00001d039132	0.671792	2.56925e-19	3.90832e-18
lncrna.9365	Zm00001d023765	0.67107	2.89767e-19	4.39655e-18
lncrna.17334	Zm00001d005441	0.669387	3.82955e-19	5.79552e-18
lncrna.47228	Zm00001d021067	0.668346	4.54685e-19	6.86341e-18
lncrna.10626	Zm00001d024739	0.666888	5.77514e-19	8.69521e-18
lncrna.27082	Zm00001d049286	0.665761	6.94225e-19	1.04258e-17
lncrna.8739	Zm00001d034932	0.664516	8.49836e-19	1.27302e-17
lncrna.13973	Zm00001d002826	0.66293	1.09816e-18	1.64083e-17
lncrna.50188	Zm00001d009276	0.660198	1.70149e-18	2.53586e-17
lncrna.17827	Zm00001d005876	0.659006	2.05666e-18	3.05747e-17
lncrna.31898	Zm00001d053333	0.658549	2.21145e-18	3.2793e-17
lncrna.22561	Zm00001d041355	0.65835	2.28222e-18	3.37574e-17
lncrna.42797	Zm00001d038077	0.657421	2.64296e-18	3.89953e-17
lncrna.10713	Zm00001d024806	0.650715	7.51403e-18	1.10312e-16
lncrna.47319	Zm00001d021163	0.649578	8.94722e-18	1.31026e-16
lncrna.46844	Zm00001d001220	0.649301	9.33473e-18	1.36361e-16
lncrna.46048	Zm00001d020113	0.647215	1.28287e-17	1.86938e-16
lncrna.18452	Zm00001d006441	0.645321	1.70861e-17	2.4836e-16
lncrna.1743	Zm00001d028872	0.645182	1.74485e-17	2.53003e-16
lncrna.17274	Zm00001d005398	0.639556	4.03813e-17	5.8409e-16
lncrna.39858	Zm00001d035522	0.638107	4.99861e-17	7.21245e-16
lncrna.15856	Zm00001d004343	0.629676	1.69156e-16	2.43477e-15
lncrna.40045	Zm00001d035659	0.628477	2.0055e-16	2.8796e-15
lncrna.46592	Zm00001d020524	0.620423	6.18051e-16	8.85272e-15
lncrna.34307	Zm00001d014317	0.616283	1.08856e-15	1.55543e-14
lncrna.10244	Zm00001d024397	0.615446	1.21927e-15	1.73797e-14
lncrna.18394	Zm00001d006386	0.61257	1.79573e-15	2.55349e-14
lncrna.43916	Zm00001d001488	0.611517	2.06711e-15	2.93231e-14
lncrna.2146	Zm00001d029237	0.611043	2.2021e-15	3.11629e-14
lncrna.27635	Zm00001d049766	0.610982	2.21993e-15	3.13399e-14
Zm00001d001334	Zm00001d035659	0.610441	2.38571e-15	3.35997e-14
lncrna.15956	Zm00001d004409	0.609137	2.83601e-15	3.98463e-14
lncrna.11165	Zm00001d025204	0.605812	4.3925e-15	6.15682e-14
lncrna.32416	Zm00001d053816	0.60565	4.4861e-15	6.27308e-14
lncrna.26583	Zm00001d048829	0.600428	8.82382e-15	1.23094e-13
lncrna.50920	Zm00001d009856	-0.6546	4.11501e-18	6.05627e-17
lncrna.7208	Zm00001d033557	-0.701456	1.3497e-21	2.13021e-20
lncrna.38833	Zm00001d018290	-0.756406	1.16694e-26	1.96842e-25
lncrna.24888	Zm00001d043367	-0.852731	6.74204e-40	1.37814e-38
