# Supplementary material for: Genome-Wide Characterization of Long Non-Coding RNAs Identifies Candidate Regulatory Networks During Modern Maize Breeding
Source: Plants (Basel). 2026 Jun 8;15(12):1772. doi: 10.3390/plants15121772 (PMC13306248; doi:10.3390/plants15121772)
Supplement: Supplementary file 1 [file plants-15-01772-s001.zip › Supplementary Table S6.xlsx]

## Sheet: Sheet1
Supplementary Table S6. Module preservation statistics of the 33 WGCNA modules.
module	moduleSize	Zsummary.pres	Zdensity.pres	Zconnectivity.pres	Z.propVarExplained.pres	Z.meanSignAwareKME.pres	Z.meanSignAwareCorDat.pres	Z.meanAdj.pres	Z.meanMAR.pres	Z.cor.kIM	Z.cor.kME	Z.cor.kMEall	Z.cor.cor	Z.cor.MAR
darkgrey	48	2.82539	3.22503	2.42575	2.70198	2.79252	3.65754	5.57349	4.23718	1.68257	2.42575	14.0473	5.51827	1.8234
paleturquoise	37	2.92728	4.87169	0.982877	3.75652	1.71116	5.98687	7.22703	4.92108	0.982877	-0.497925	20.2376	4.25803	2.20467
darkgreen	51	3.36668	4.44886	2.28449	3.49833	4.73229	7.34767	4.16543	3.32398	2.28449	1.73853	18.8679	4.23593	2.66932
lightcyan	64	3.93465	5.5054	2.3639	5.55511	5.4557	9.26835	3.86255	5.41865	2.3639	1.9738	25.4283	6.26638	4.7819
lightyellow	56	4.09464	8.3034	-0.114125	7.04014	8.21989	15.6292	8.3869	6.25425	-0.114125	-1.00062	29.1245	2.14599	2.87027
cyan	70	5.2812	10.7909	-0.228539	6.37981	2.27861	15.2021	22.8605	10.4992	-0.228539	-0.588404	17.9872	11.783	3.89012
lightgreen	63	5.53777	7.13824	3.93731	5.22319	4.49344	9.80259	9.05328	7.56722	3.93731	0.376654	18.3557	7.94293	5.37765
blue	214	5.82094	7.86052	3.78136	6.59941	9.12164	15.9549	6.49437	3.39634	3.78136	-0.0595073	24.1489	9.36787	3.21806
tan	72	5.98748	9.14236	2.8326	8.91247	8.22647	20.5939	9.37226	3.96445	2.8326	1.06956	39.8787	15.203	5.17347
pink	86	7.05516	9.79326	4.31707	10.1109	7.67269	16.6068	9.47562	4.45323	4.31707	3.20567	33.6494	11.2372	4.50112
white	39	7.64823	11.4714	3.82501	11.7223	4.70487	11.2205	30.3609	8.01068	3.82501	3.76179	13.0121	5.27389	4.26473
yellow	191	8.88907	11.774	6.00417	9.21092	14.337	29.7036	3.30333	3.49235	1.5711	6.00417	38.9598	9.27721	8.25423
darkturquoise	46	9.3858	19.1393	-0.367738	36.7918	1.48689	-15.1963	36.7935	8.56837	-0.367738	-1.20153	9.02176	4.75815	3.35743
red	90	9.53152	18.4111	0.651985	17.3753	14.6251	39.124	19.4468	8.44394	0.651985	-0.709595	39.363	5.6359	3.55232
saddlebrown	43	9.56289	15.3598	3.76599	11.8201	1.19578	18.8995	25.4043	7.37114	3.76599	1.46437	0.298339	11.6255	4.44352
steelblue	31	11.241	21.6571	0.824875	38.3767	4.93747	-17.6894	63.498	7.96122	0.824875	0.277019	5.30036	3.74273	0.616957
salmon	74	11.5234	20.3313	2.71555	19.119	11.6711	36.2833	21.5436	6.97145	0.754717	2.71555	45.4525	3.41063	5.51319
darkorange	43	11.6986	22.8573	0.539884	43.265	2.44966	-22.506	81.8621	8.971	-0.177468	0.539884	22.0582	0.687512	1.98225
royalblue	55	12.0282	22.4317	1.62483	45.909	-1.04572	-29.7542	75.5555	7.50975	1.62483	-0.649968	15.287	10.0941	3.74965
orange	44	12.2295	24.9973	-0.538359	43.6218	6.37289	-25.5211	115.277	10.22	-1.28481	-0.538359	11.2463	3.58655	1.51262
darkred	51	12.5741	24.635	0.513123	46.6198	2.65031	-48.2153	62.1492	8.48523	0.513123	0.179462	-1.07898	6.79443	5.37295
skyblue	37	15.4616	28.073	2.85008	46.0792	10.0668	-35.5552	144.275	13.7946	-0.274062	2.85008	8.00011	3.70801	3.1335
grey60	58	16.9265	33.4313	0.421593	52.7409	14.1217	-0.859493	75.9953	9.64253	0.421593	-1.22297	37.6323	5.0963	4.42847
grey	568	17.007	10.0718	23.9423	0.616307	19.351	61.0748	0.792526	2.02214	3.94297	23.9423	74.405	94.698	13.0727
brown	199	17.4732	30.3802	4.56613	28.9116	22.3288	73.1131	31.8489	8.55353	4.56613	2.1241	56.1092	23.2048	8.20395
greenyellow	67	19.0584	37.0273	1.0894	63.063	10.9917	-63.3191	162.068	12.0112	1.0894	0.383706	4.55268	2.25148	2.17903
purple	78	22.008	43.0153	1.00069	65.953	20.0776	17.5132	180.983	11.7788	2.63782	1.00069	50.274	-0.367207	5.61289
black	87	23.0308	42.9817	3.07992	66.6941	19.2692	-0.0480432	147.979	6.53417	3.07992	0.0471439	53.1017	5.62366	5.68579
green	117	25.6836	49.4289	1.9383	36.7308	21.2583	76.3649	62.127	9.3335	1.9383	3.90599	48.5813	-1.66945	6.84216
gold	1000	26.6522	16.8983	36.4061	-0.170618	33.8159	87.7564	-0.0193431	1.30395	2.72667	36.4061	78.0424	147.231	14.3444
magenta	81	26.7149	49.5649	3.86495	43.9649	22.2812	78.0359	55.1649	7.39934	3.86495	1.14189	57.3052	12.2485	5.19932
turquoise	247	30.837	58.2073	3.46677	63.0934	29.9562	95.8905	53.3212	2.58895	1.72583	3.46677	60.6222	7.12126	8.39862
midnightblue	69	33.1783	62.4694	3.88718	58.836	18.7412	66.1029	100.642	6.25499	3.88718	0.380936	51.3836	4.87652	4.39218
