# Supplementary material for: Genome-Wide Characterization of Long Non-Coding RNAs Identifies Candidate Regulatory Networks During Modern Maize Breeding
Source: Plants (Basel). 2026 Jun 8;15(12):1772. doi: 10.3390/plants15121772 (PMC13306248; doi:10.3390/plants15121772)
Supplement: Supplementary file 1 [file plants-15-01772-s001.zip › Supplementary Table S7.xlsx]

## Sheet: Sheet1
Supplementary Table S6.The relationship of miRNA with lncRNA and mRNA.
lncRNA_ID	miRNA_ID	mRNA_ID
lncrna.32390	zma-miR2118g	Zm00001d025442
lncrna.41874	zma-miR162-5p	Zm00001d037241
lncrna.40665	zma-miR171b-5p	Zm00001d047957
lncrna.17139	zma-miR156h-3p	Zm00001d032304
lncrna.38990	zma-miR159g-3p	Zm00001d054110
lncrna.43775	zma-miR172a	Zm00001d036669
lncrna.43775	zma-miR172b-3p	Zm00001d036669
lncrna.43775	zma-miR172c-3p	Zm00001d036669
lncrna.43775	zma-miR172d-3p	Zm00001d036669
lncrna.32390	zma-miR2118a	Zm00001d025442
lncrna.58231	zma-miR2118e	Zm00001d025442
lncrna.4573	zma-miR482-5p	Zm00001d033804
lncrna.4573	zma-miR482-5p	Zm00001d018704
lncrna.4573	zma-miR482-5p	Zm00001d018704
lncrna.17139	zma-miR156e-3p	Zm00001d000965
lncrna.38990	zma-miR159g-3p	Zm00001d033508
lncrna.57009	zma-miR164a-5p	Zm00001d012566
lncrna.57009	zma-miR164b-5p	Zm00001d012566
lncrna.57009	zma-miR164c-5p	Zm00001d012566
lncrna.57009	zma-miR164d-5p	Zm00001d012566
lncrna.11295	zma-miR164e-5p	Zm00001d024070
lncrna.57009	zma-miR164f-5p	Zm00001d012566
lncrna.57009	zma-miR164g-5p	Zm00001d012566
lncrna.57009	zma-miR164h-5p	Zm00001d012566
lncrna.23171	zma-miR166j-5p	Zm00001d039022
lncrna.14613	zma-miR167d-3p	Zm00001d024390
lncrna.55762	zma-miR171c-5p	Zm00001d047957
lncrna.43775	zma-miR172e	Zm00001d036669
lncrna.32390	zma-miR2118d	Zm00001d025442
lncrna.11584.1	zma-miR2275a-5p	Zm00001d024775
lncrna.11584.1	zma-miR2275a-5p	Zm00001d031927
lncrna.11584.1	zma-miR2275a-5p	Zm00001d031927
lncrna.44716	zma-miR2275d-5p	Zm00001d048660
lncrna.43267	zma-miR393a-5p	Zm00001d032985
lncrna.43267	zma-miR393b-5p	Zm00001d032985
lncrna.43267	zma-miR393c-5p	Zm00001d032985
lncrna.44660	zma-miR395k-5p	Zm00001d009610
lncrna.44660	zma-miR395k-5p	Zm00001d050328
lncrna.23561	zma-miR444a	Zm00001d052916
lncrna.23561	zma-miR444b	Zm00001d052916
lncrna.37049	zma-miR827-5p	Zm00001d033804
lncrna.37049	zma-miR827-5p	Zm00001d044437
lncrna.37049	zma-miR827-5p	Zm00001d018704
lncrna.37049	zma-miR827-5p	Zm00001d018704
lncrna.2314	zma-miR156a-5p	Zm00001d012098
lncrna.2314	zma-miR156b-5p	Zm00001d012098
lncrna.2314	zma-miR156c	Zm00001d012098
lncrna.8467	zma-miR156d-3p	Zm00001d017901
lncrna.2314	zma-miR156d-5p	Zm00001d012098
lncrna.17139	zma-miR156e-3p	Zm00001d033411
lncrna.2314	zma-miR156e-5p	Zm00001d012098
lncrna.8467	zma-miR156f-3p	Zm00001d017901
lncrna.2314	zma-miR156f-5p	Zm00001d012098
lncrna.8467	zma-miR156g-3p	Zm00001d017901
lncrna.2314	zma-miR156g-5p	Zm00001d012098
lncrna.17139	zma-miR156h-3p	Zm00001d000965
lncrna.2314	zma-miR156h-5p	Zm00001d012098
lncrna.2314	zma-miR156i-5p	Zm00001d012098
lncrna.13161	zma-miR156j-5p	Zm00001d011075
lncrna.51242	zma-miR156k-3p	Zm00001d017901
lncrna.2314	zma-miR156l-5p	Zm00001d012098
lncrna.15856	zma-miR159a-3p	Zm00001d013255
lncrna.15856	zma-miR159b-3p	Zm00001d013255
lncrna.26227	zma-miR159b-5p	Zm00001d040984
lncrna.13877	zma-miR159c-3p	Zm00001d043124
lncrna.13877	zma-miR159c-3p	Zm00001d013255
lncrna.13877	zma-miR159d-3p	Zm00001d043124
lncrna.13877	zma-miR159d-3p	Zm00001d013255
lncrna.15856	zma-miR159f-3p	Zm00001d013255
lncrna.38990	zma-miR159g-3p	Zm00001d019825
lncrna.38990	zma-miR159g-3p	Zm00001d048712
lncrna.38990	zma-miR159g-3p	Zm00001d034593
lncrna.15045	zma-miR159h-3p	Zm00001d050950
lncrna.15045	zma-miR159h-3p	Zm00001d054110
lncrna.15045	zma-miR159i-3p	Zm00001d050950
lncrna.15045	zma-miR159i-3p	Zm00001d054110
lncrna.15856	zma-miR159j-3p	Zm00001d013255
lncrna.26227	zma-miR159j-5p	Zm00001d040984
lncrna.15856	zma-miR159k-3p	Zm00001d013255
lncrna.26227	zma-miR159k-5p	Zm00001d040984
lncrna.21802	zma-miR160a-5p	Zm00001d035960
lncrna.16259	zma-miR160b-3p	Zm00001d007513
lncrna.21802	zma-miR160b-5p	Zm00001d035960
lncrna.21802	zma-miR160c-5p	Zm00001d035960
lncrna.21802	zma-miR160d-5p	Zm00001d035960
lncrna.21802	zma-miR160e	Zm00001d035960
lncrna.41158	zma-miR160f-5p	Zm00001d035960
lncrna.16259	zma-miR160g-3p	Zm00001d007513
lncrna.21802	zma-miR160g-5p	Zm00001d035960
lncrna.57009	zma-miR164a-5p	Zm00001d025922
lncrna.57009	zma-miR164a-5p	Zm00001d024070
lncrna.57009	zma-miR164b-5p	Zm00001d025922
lncrna.57009	zma-miR164b-5p	Zm00001d024070
lncrna.57009	zma-miR164c-5p	Zm00001d025922
lncrna.57009	zma-miR164c-5p	Zm00001d024070
lncrna.57009	zma-miR164d-5p	Zm00001d025922
lncrna.57009	zma-miR164d-5p	Zm00001d024070
lncrna.11295	zma-miR164e-5p	Zm00001d006820
lncrna.57009	zma-miR164f-5p	Zm00001d025922
lncrna.57009	zma-miR164f-5p	Zm00001d024070
lncrna.57009	zma-miR164g-5p	Zm00001d025922
lncrna.57009	zma-miR164g-5p	Zm00001d024070
lncrna.57009	zma-miR164h-5p	Zm00001d024070
lncrna.57009	zma-miR164h-5p	Zm00001d025922
lncrna.23171	zma-miR166j-5p	Zm00001d037306
lncrna.23171	zma-miR166j-5p	Zm00001d016193
lncrna.23171	zma-miR166j-5p	Zm00001d033411
lncrna.3484	zma-miR166k-5p	Zm00001d013476
lncrna.37484	zma-miR166l-5p	Zm00001d053803
lncrna.3484	zma-miR166n-5p	Zm00001d013476
lncrna.44430	zma-miR167a-5p	Zm00001d016907
lncrna.44430	zma-miR167b-5p	Zm00001d016907
lncrna.44430	zma-miR167c-5p	Zm00001d016907
lncrna.14613	zma-miR167d-3p	Zm00001d016478
lncrna.44430	zma-miR167d-5p	Zm00001d016907
lncrna.44430	zma-miR167e-5p	Zm00001d016907
lncrna.44430	zma-miR167f-5p	Zm00001d016907
lncrna.44430	zma-miR167g-5p	Zm00001d016907
lncrna.44430	zma-miR167h-5p	Zm00001d016907
lncrna.44430	zma-miR167i-5p	Zm00001d016907
lncrna.44430	zma-miR167j-5p	Zm00001d016907
lncrna.44498	zma-miR169a-3p	Zm00001d046172
lncrna.44498	zma-miR169b-3p	Zm00001d046172
lncrna.36727	zma-miR169c-3p	Zm00001d047592
lncrna.45596	zma-miR171b-3p	Zm00001d016807
lncrna.45596	zma-miR171f-3p	Zm00001d016807
lncrna.15045	zma-miR2118b	Zm00001d025442
lncrna.32864	zma-miR2118c	Zm00001d025442
lncrna.34511	zma-miR2275a-3p	Zm00001d037306
lncrna.11584.1	zma-miR2275a-5p	Zm00001d016478
lncrna.35420	zma-miR2275b-3p	Zm00001d043151
lncrna.35420	zma-miR2275b-3p	Zm00001d008856
lncrna.35420	zma-miR2275c-3p	Zm00001d043151
lncrna.35420	zma-miR2275c-3p	Zm00001d008856
lncrna.44716	zma-miR2275d-5p	Zm00001d045227
lncrna.44716	zma-miR2275d-5p	Zm00001d018704
lncrna.44716	zma-miR2275d-5p	Zm00001d000027
lncrna.52200	zma-miR390a-5p	Zm00001d020935
lncrna.52200	zma-miR390b-5p	Zm00001d020935
lncrna.49500	zma-miR393b-3p	Zm00001d031352
lncrna.41615	zma-miR393c-3p	Zm00001d018704
lncrna.12196	zma-miR395c-3p	Zm00001d007109
lncrna.12196	zma-miR395l-3p	Zm00001d007109
lncrna.40490	zma-miR395l-5p	Zm00001d035984
lncrna.12196	zma-miR395m-3p	Zm00001d007109
lncrna.3854	zma-miR396g-3p	Zm00001d051952
lncrna.3854	zma-miR396g-3p	Zm00001d035748
lncrna.34678	zma-miR398a-3p	Zm00001d049469
lncrna.34678	zma-miR398b-3p	Zm00001d049469
lncrna.39466	zma-miR398b-5p	Zm00001d005860
lncrna.40333	zma-miR399e-5p	Zm00001d011546
lncrna.580	zma-miR399j-5p	Zm00001d031923
lncrna.580	zma-miR399j-5p	Zm00001d043211
lncrna.23561	zma-miR444a	Zm00001d006248
lncrna.23561	zma-miR444a	Zm00001d052916
lncrna.23561	zma-miR444b	Zm00001d006248
lncrna.23561	zma-miR444b	Zm00001d052916
lncrna.1908	zma-miR482-3p	Zm00001d025781
lncrna.49592	zma-miR528a-5p	Zm00001d052243
lncrna.49592	zma-miR528b-5p	Zm00001d052243
lncrna.11655	zma-miR529-3p	Zm00001d007647
lncrna.22455	zma-miR529-5p	Zm00001d045142
lncrna.37049	zma-miR827-3p	Zm00001d009676
lncrna.17139	zma-miR156a-3p	Zm00001d046171
lncrna.17139	zma-miR156a-3p	Zm00001d000965
lncrna.8467	zma-miR156d-3p	Zm00001d034286
lncrna.8467	zma-miR156d-3p	Zm00001d016807
lncrna.8467	zma-miR156d-3p	Zm00001d032304
lncrna.17139	zma-miR156e-3p	Zm00001d046171
lncrna.17139	zma-miR156e-3p	Zm00001d015877
lncrna.17139	zma-miR156e-3p	Zm00001d032304
lncrna.17139	zma-miR156e-3p	Zm00001d033299
lncrna.17139	zma-miR156e-3p	Zm00001d029902
lncrna.8467	zma-miR156f-3p	Zm00001d034286
lncrna.8467	zma-miR156f-3p	Zm00001d016807
lncrna.8467	zma-miR156f-3p	Zm00001d032304
lncrna.8467	zma-miR156g-3p	Zm00001d034286
lncrna.8467	zma-miR156g-3p	Zm00001d016807
lncrna.8467	zma-miR156g-3p	Zm00001d032304
lncrna.17139	zma-miR156h-3p	Zm00001d033411
lncrna.17139	zma-miR156h-3p	Zm00001d041863
lncrna.17139	zma-miR156h-3p	Zm00001d025507
lncrna.17139	zma-miR156h-3p	Zm00001d052559
lncrna.5452	zma-miR156i-3p	Zm00001d022855
lncrna.5452	zma-miR156i-3p	Zm00001d032304
lncrna.18806	zma-miR156j-3p	Zm00001d005073
lncrna.18806	zma-miR156j-3p	Zm00001d020955
lncrna.13161	zma-miR156j-5p	Zm00001d052892
lncrna.13161	zma-miR156j-5p	Zm00001d052892
lncrna.13161	zma-miR156j-5p	Zm00001d037674
lncrna.13161	zma-miR156j-5p	Zm00001d045142
lncrna.13161	zma-miR156j-5p	Zm00001d018704
lncrna.51242	zma-miR156k-3p	Zm00001d036825
lncrna.5452	zma-miR156l-3p	Zm00001d022855
lncrna.5452	zma-miR156l-3p	Zm00001d032304
lncrna.15856	zma-miR159a-3p	Zm00001d018704
lncrna.15856	zma-miR159a-3p	Zm00001d018704
lncrna.15856	zma-miR159a-3p	Zm00001d043124
lncrna.15856	zma-miR159b-3p	Zm00001d018704
lncrna.15856	zma-miR159b-3p	Zm00001d018704
lncrna.15856	zma-miR159b-3p	Zm00001d043124
lncrna.6318	zma-miR159e-3p	Zm00001d018704
lncrna.6318	zma-miR159e-3p	Zm00001d018704
lncrna.6318	zma-miR159e-3p	Zm00001d024070
lncrna.15856	zma-miR159f-3p	Zm00001d018704
lncrna.15856	zma-miR159f-3p	Zm00001d018704
lncrna.15856	zma-miR159f-3p	Zm00001d043124
lncrna.38990	zma-miR159g-3p	Zm00001d050950
lncrna.38990	zma-miR159g-3p	Zm00001d008627
lncrna.15045	zma-miR159h-3p	Zm00001d008951
lncrna.15045	zma-miR159h-3p	Zm00001d032908
lncrna.15045	zma-miR159h-3p	Zm00001d047032
lncrna.15045	zma-miR159h-3p	Zm00001d018704
lncrna.15045	zma-miR159h-3p	Zm00001d021568
lncrna.15045	zma-miR159i-3p	Zm00001d008951
lncrna.15045	zma-miR159i-3p	Zm00001d032908
lncrna.15045	zma-miR159i-3p	Zm00001d047032
lncrna.15045	zma-miR159i-3p	Zm00001d018704
lncrna.15045	zma-miR159i-3p	Zm00001d021568
lncrna.15856	zma-miR159j-3p	Zm00001d018704
lncrna.15856	zma-miR159j-3p	Zm00001d018704
lncrna.15856	zma-miR159j-3p	Zm00001d043124
lncrna.15856	zma-miR159k-3p	Zm00001d018704
lncrna.15856	zma-miR159k-3p	Zm00001d018704
lncrna.15856	zma-miR159k-3p	Zm00001d043124
lncrna.16259	zma-miR160a-3p	Zm00001d007513
lncrna.21802	zma-miR160a-5p	Zm00001d039417
lncrna.21802	zma-miR160a-5p	Zm00001d028100
lncrna.21802	zma-miR160b-5p	Zm00001d039417
lncrna.21802	zma-miR160b-5p	Zm00001d028100
lncrna.21802	zma-miR160c-5p	Zm00001d039417
lncrna.21802	zma-miR160c-5p	Zm00001d028100
lncrna.53779	zma-miR160d-3p	Zm00001d049404
lncrna.53779	zma-miR160d-3p	Zm00001d053876
lncrna.21802	zma-miR160d-5p	Zm00001d039417
lncrna.21802	zma-miR160d-5p	Zm00001d028100
lncrna.21802	zma-miR160e	Zm00001d039417
lncrna.21802	zma-miR160e	Zm00001d028100
lncrna.36062	zma-miR160f-3p	Zm00001d029776
lncrna.36062	zma-miR160f-3p	Zm00001d011630
lncrna.41158	zma-miR160f-5p	Zm00001d039417
lncrna.41158	zma-miR160f-5p	Zm00001d028100
lncrna.21802	zma-miR160g-5p	Zm00001d039417
lncrna.21802	zma-miR160g-5p	Zm00001d028100
lncrna.39441	zma-miR164a-3p	Zm00001d014873
lncrna.57009	zma-miR164a-5p	Zm00001d051798
lncrna.57009	zma-miR164a-5p	Zm00001d006820
lncrna.57009	zma-miR164a-5p	Zm00001d026399
lncrna.57009	zma-miR164b-5p	Zm00001d051798
lncrna.57009	zma-miR164b-5p	Zm00001d006820
lncrna.57009	zma-miR164b-5p	Zm00001d026399
lncrna.39441	zma-miR164c-3p	Zm00001d011075
lncrna.39441	zma-miR164c-3p	Zm00001d007253
lncrna.57009	zma-miR164c-5p	Zm00001d051798
lncrna.57009	zma-miR164c-5p	Zm00001d006820
lncrna.57009	zma-miR164c-5p	Zm00001d026399
lncrna.37700	zma-miR164d-3p	Zm00001d047032
lncrna.37700	zma-miR164d-3p	Zm00001d042467
lncrna.37700	zma-miR164d-3p	Zm00001d004578
lncrna.57009	zma-miR164d-5p	Zm00001d051798
lncrna.57009	zma-miR164d-5p	Zm00001d006820
lncrna.57009	zma-miR164d-5p	Zm00001d026399
lncrna.23453	zma-miR164f-3p	Zm00001d051265
lncrna.57009	zma-miR164f-5p	Zm00001d051798
lncrna.57009	zma-miR164f-5p	Zm00001d006820
lncrna.57009	zma-miR164f-5p	Zm00001d026399
lncrna.57009	zma-miR164g-5p	Zm00001d051798
lncrna.57009	zma-miR164g-5p	Zm00001d006820
lncrna.57009	zma-miR164g-5p	Zm00001d026399
lncrna.39441	zma-miR164h-3p	Zm00001d011075
lncrna.39441	zma-miR164h-3p	Zm00001d007253
lncrna.57009	zma-miR164h-5p	Zm00001d051798
lncrna.57009	zma-miR164h-5p	Zm00001d006820
lncrna.57009	zma-miR164h-5p	Zm00001d026399
lncrna.51065	zma-miR166a-3p	Zm00001d025507
lncrna.55947	zma-miR166a-5p	Zm00001d003824
lncrna.51065	zma-miR166b-3p	Zm00001d025507
lncrna.51065	zma-miR166c-3p	Zm00001d025507
lncrna.55947	zma-miR166c-5p	Zm00001d007281
lncrna.55947	zma-miR166c-5p	Zm00001d017270
lncrna.51065	zma-miR166d-3p	Zm00001d025507
lncrna.51065	zma-miR166e	Zm00001d025507
lncrna.51065	zma-miR166f	Zm00001d025507
lncrna.51065	zma-miR166g-3p	Zm00001d025507
lncrna.15550	zma-miR166g-5p	Zm00001d011083
lncrna.15550	zma-miR166g-5p	Zm00001d053333
lncrna.51065	zma-miR166h-3p	Zm00001d025507
lncrna.51065	zma-miR166i-3p	Zm00001d025507
lncrna.23171	zma-miR166j-5p	Zm00001d029390
lncrna.23171	zma-miR166j-5p	Zm00001d029390
lncrna.23171	zma-miR166j-5p	Zm00001d033767
lncrna.23171	zma-miR166j-5p	Zm00001d008852
lncrna.23171	zma-miR166j-5p	Zm00001d018276
lncrna.23171	zma-miR166j-5p	Zm00001d031352
lncrna.23171	zma-miR166j-5p	Zm00001d019094
lncrna.3484	zma-miR166k-5p	Zm00001d007498
lncrna.51065	zma-miR166l-3p	Zm00001d025507
lncrna.37484	zma-miR166l-5p	Zm00001d011882
lncrna.51065	zma-miR166m-3p	Zm00001d025507
lncrna.3484	zma-miR166n-5p	Zm00001d007498
lncrna.49931	zma-miR167c-3p	Zm00001d041863
lncrna.14613	zma-miR167d-3p	Zm00001d020534
lncrna.14613	zma-miR167d-3p	Zm00001d005860
lncrna.44430	zma-miR167e-3p	Zm00001d036138
lncrna.44430	zma-miR167e-3p	Zm00001d052892
lncrna.36937	zma-miR167g-3p	Zm00001d036997
lncrna.21543	zma-miR167j-3p	Zm00001d035665
lncrna.21543	zma-miR167j-3p	Zm00001d016021
Zm00001d026713	zma-miR169m-3p	Zm00001d049893
lncrna.22203	zma-miR169n-3p	Zm00001d012098
lncrna.48351	zma-miR169p-3p	Zm00001d015171
lncrna.48351	zma-miR169p-3p	Zm00001d047592
lncrna.58012	zma-miR171a-3p	Zm00001d047032
lncrna.58012	zma-miR171a-3p	Zm00001d047032
lncrna.57278	zma-miR171a-5p	Zm00001d047957
lncrna.40665	zma-miR171b-5p	Zm00001d045142
lncrna.58012	zma-miR171h-3p	Zm00001d022891
lncrna.49140	zma-miR171h-5p	Zm00001d005121
lncrna.15277	zma-miR171i-5p	Zm00001d034413
lncrna.15277	zma-miR171j-5p	Zm00001d047957
lncrna.58012	zma-miR171k-3p	Zm00001d022891
lncrna.49140	zma-miR171k-5p	Zm00001d005121
lncrna.7607	zma-miR171l-5p	Zm00001d029776
lncrna.58012	zma-miR171n-3p	Zm00001d047032
lncrna.58012	zma-miR171n-3p	Zm00001d047032
lncrna.52351	zma-miR172c-5p	Zm00001d006483
lncrna.52351	zma-miR172c-5p	Zm00001d051384
lncrna.43775	zma-miR172e	Zm00001d029386
lncrna.43775	zma-miR172e	Zm00001d050281
lncrna.43775	zma-miR172e	Zm00001d037507
lncrna.43775	zma-miR172e	Zm00001d015445
lncrna.32390	zma-miR2118a	Zm00001d024710
lncrna.32390	zma-miR2118a	Zm00001d008036
lncrna.15045	zma-miR2118b	Zm00001d019212
lncrna.32390	zma-miR2118d	Zm00001d010085
lncrna.1669	zma-miR2118f	Zm00001d045654
lncrna.34511	zma-miR2275a-3p	Zm00001d014476
lncrna.34511	zma-miR2275a-3p	Zm00001d018704
lncrna.11584.1	zma-miR2275a-5p	Zm00001d053333
lncrna.11584.1	zma-miR2275a-5p	Zm00001d052559
lncrna.11584.1	zma-miR2275a-5p	Zm00001d048660
lncrna.35420	zma-miR2275b-3p	Zm00001d002043
lncrna.35420	zma-miR2275b-3p	Zm00001d048637
lncrna.35420	zma-miR2275b-3p	Zm00001d048829
lncrna.35420	zma-miR2275b-3p	Zm00001d012032
lncrna.35420	zma-miR2275b-3p	Zm00001d009361
lncrna.36256	zma-miR2275b-5p	Zm00001d007656
lncrna.35420	zma-miR2275c-3p	Zm00001d002043
lncrna.35420	zma-miR2275c-3p	Zm00001d048637
lncrna.35420	zma-miR2275c-3p	Zm00001d048829
lncrna.35420	zma-miR2275c-3p	Zm00001d012032
lncrna.35420	zma-miR2275c-3p	Zm00001d009361
lncrna.46891	zma-miR2275c-5p	Zm00001d002367
lncrna.34511	zma-miR2275d-3p	Zm00001d032908
lncrna.34511	zma-miR2275d-3p	Zm00001d037306
lncrna.34511	zma-miR2275d-3p	Zm00001d021751
lncrna.44716	zma-miR2275d-5p	Zm00001d024775
lncrna.44716	zma-miR2275d-5p	Zm00001d007483
lncrna.44716	zma-miR2275d-5p	Zm00001d052559
lncrna.44716	zma-miR2275d-5p	Zm00001d031927
lncrna.44716	zma-miR2275d-5p	Zm00001d031927
lncrna.44716	zma-miR2275d-5p	Zm00001d022713
lncrna.44716	zma-miR2275d-5p	Zm00001d032509
lncrna.44716	zma-miR2275d-5p	Zm00001d049266
lncrna.44716	zma-miR2275d-5p	Zm00001d024135
lncrna.11733	zma-miR319a-3p	Zm00001d013255
lncrna.11733	zma-miR319a-3p	Zm00001d053333
lncrna.11733	zma-miR319b-3p	Zm00001d013255
lncrna.11733	zma-miR319b-3p	Zm00001d053333
lncrna.11733	zma-miR319c-3p	Zm00001d013255
lncrna.11733	zma-miR319c-3p	Zm00001d053333
lncrna.11733	zma-miR319d-3p	Zm00001d013255
lncrna.11733	zma-miR319d-3p	Zm00001d053333
lncrna.52200	zma-miR390a-5p	Zm00001d013831
lncrna.52200	zma-miR390a-5p	Zm00001d024710
lncrna.52200	zma-miR390b-5p	Zm00001d013831
lncrna.52200	zma-miR390b-5p	Zm00001d024710
lncrna.43267	zma-miR393a-5p	Zm00001d035984
lncrna.43267	zma-miR393b-5p	Zm00001d035984
lncrna.43267	zma-miR393c-5p	Zm00001d035984
lncrna.24381	zma-miR394a-5p	Zm00001d039558
lncrna.24381	zma-miR394a-5p	Zm00001d048870
lncrna.24381	zma-miR394b-5p	Zm00001d039558
lncrna.24381	zma-miR394b-5p	Zm00001d048870
lncrna.12196	zma-miR395a-3p	Zm00001d007109
lncrna.12196	zma-miR395a-3p	Zm00001d016478
lncrna.27966	zma-miR395a-5p	Zm00001d031699
lncrna.12196	zma-miR395b-3p	Zm00001d007109
lncrna.12196	zma-miR395b-3p	Zm00001d016478
lncrna.12196	zma-miR395d-3p	Zm00001d007109
lncrna.12196	zma-miR395d-3p	Zm00001d016478
lncrna.12196	zma-miR395e-3p	Zm00001d007109
lncrna.12196	zma-miR395e-3p	Zm00001d016478
lncrna.12196	zma-miR395f-3p	Zm00001d007109
lncrna.12196	zma-miR395f-3p	Zm00001d016478
lncrna.12196	zma-miR395g-3p	Zm00001d007109
lncrna.12196	zma-miR395g-3p	Zm00001d016478
lncrna.12196	zma-miR395h-3p	Zm00001d007109
lncrna.12196	zma-miR395h-3p	Zm00001d016478
lncrna.12196	zma-miR395i-3p	Zm00001d007109
lncrna.12196	zma-miR395i-3p	Zm00001d016478
lncrna.12196	zma-miR395j-3p	Zm00001d007109
lncrna.12196	zma-miR395j-3p	Zm00001d016478
lncrna.12196	zma-miR395k-3p	Zm00001d032634
lncrna.12196	zma-miR395k-3p	Zm00001d032985
lncrna.12196	zma-miR395k-3p	Zm00001d006647
lncrna.12196	zma-miR395k-3p	Zm00001d033139
lncrna.44660	zma-miR395k-5p	Zm00001d051050
lncrna.44660	zma-miR395k-5p	Zm00001d051103
lncrna.40490	zma-miR395l-5p	Zm00001d009610
lncrna.40490	zma-miR395l-5p	Zm00001d050328
lncrna.44660	zma-miR395m-5p	Zm00001d035240
lncrna.12196	zma-miR395n-3p	Zm00001d007109
lncrna.12196	zma-miR395n-3p	Zm00001d016478
lncrna.39362	zma-miR395n-5p	Zm00001d051952
lncrna.34272	zma-miR395o-3p	Zm00001d004990
lncrna.34272	zma-miR395o-3p	Zm00001d013036
lncrna.28266	zma-miR395o-5p	Zm00001d007253
lncrna.12196	zma-miR395p-3p	Zm00001d007109
lncrna.12196	zma-miR395p-3p	Zm00001d016478
lncrna.4245	zma-miR396a-5p	Zm00001d013167
lncrna.4245	zma-miR396b-5p	Zm00001d013167
lncrna.13098	zma-miR396c	Zm00001d040632
lncrna.13098	zma-miR396c	Zm00001d024744
lncrna.13098	zma-miR396c	Zm00001d014444
lncrna.13098	zma-miR396d	Zm00001d040632
lncrna.13098	zma-miR396d	Zm00001d024744
lncrna.13098	zma-miR396d	Zm00001d014444
lncrna.54323	zma-miR396e-3p	Zm00001d050157
lncrna.54323	zma-miR396e-3p	Zm00001d018980
lncrna.4245	zma-miR396e-5p	Zm00001d013167
lncrna.54323	zma-miR396f-3p	Zm00001d013511
lncrna.4245	zma-miR396f-5p	Zm00001d013167
lncrna.3854	zma-miR396g-3p	Zm00001d026164
lncrna.4245	zma-miR396g-5p	Zm00001d048244
lncrna.4245	zma-miR396g-5p	Zm00001d002043
lncrna.4245	zma-miR396h	Zm00001d048244
lncrna.4245	zma-miR396h	Zm00001d002043
lncrna.38317	zma-miR397a-3p	Zm00001d048613
lncrna.34678	zma-miR398a-3p	Zm00001d043498
lncrna.29626	zma-miR398a-5p	Zm00001d029804
lncrna.34678	zma-miR398b-3p	Zm00001d043498
lncrna.27999	zma-miR399b-5p	Zm00001d012566
lncrna.14599	zma-miR399c-5p	Zm00001d007656
lncrna.14599	zma-miR399c-5p	Zm00001d017901
lncrna.51059	zma-miR399d-5p	Zm00001d051952
lncrna.22271	zma-miR399e-3p	Zm00001d023851
lncrna.40333	zma-miR399e-5p	Zm00001d016193
lncrna.40333	zma-miR399e-5p	Zm00001d044846
lncrna.40333	zma-miR399e-5p	Zm00001d012479
lncrna.40333	zma-miR399e-5p	Zm00001d008509
lncrna.55834	zma-miR399f-3p	Zm00001d038581
lncrna.22271	zma-miR399i-3p	Zm00001d023851
lncrna.22271	zma-miR399j-3p	Zm00001d023851
lncrna.580	zma-miR399j-5p	Zm00001d034117
lncrna.25060	zma-miR408a	Zm00001d023768
lncrna.25060	zma-miR408b-3p	Zm00001d023768
lncrna.27677	zma-miR408b-5p	Zm00001d029807
lncrna.27677	zma-miR408b-5p	Zm00001d024744
lncrna.23561	zma-miR444a	Zm00001d042228
lncrna.23561	zma-miR444a	Zm00001d020979
lncrna.23561	zma-miR444b	Zm00001d042228
lncrna.23561	zma-miR444b	Zm00001d020979
lncrna.4573	zma-miR482-5p	Zm00001d026164
lncrna.4573	zma-miR482-5p	Zm00001d005441
lncrna.4573	zma-miR482-5p	Zm00001d053803
lncrna.4573	zma-miR482-5p	Zm00001d044907
lncrna.4573	zma-miR482-5p	Zm00001d044437
lncrna.55234	zma-miR528a-3p	Zm00001d033305
lncrna.55234	zma-miR528a-3p	Zm00001d030654
lncrna.49592	zma-miR528a-5p	Zm00001d054110
lncrna.49592	zma-miR528a-5p	Zm00001d033831
lncrna.49592	zma-miR528a-5p	Zm00001d031989
lncrna.55234	zma-miR528b-3p	Zm00001d033305
lncrna.55234	zma-miR528b-3p	Zm00001d030654
lncrna.49592	zma-miR528b-5p	Zm00001d054110
lncrna.49592	zma-miR528b-5p	Zm00001d033831
lncrna.49592	zma-miR528b-5p	Zm00001d031989
lncrna.22455	zma-miR529-5p	Zm00001d016021
lncrna.22455	zma-miR529-5p	Zm00001d031685
lncrna.37049	zma-miR827-5p	Zm00001d004486
lncrna.37049	zma-miR827-5p	Zm00001d030914
lncrna.37049	zma-miR827-5p	Zm00001d047592
lncrna.37049	zma-miR827-5p	Zm00001d038314
lncrna.22796	zma-miR1432-3p	Zm00001d025482
lncrna.22796	zma-miR1432-3p	Zm00001d022454
lncrna.22796	zma-miR1432-3p	Zm00001d002043
lncrna.17139	zma-miR156a-3p	Zm00001d010037
lncrna.17139	zma-miR156a-3p	Zm00001d049150
lncrna.17139	zma-miR156a-3p	Zm00001d042777
lncrna.17139	zma-miR156a-3p	Zm00001d016807
lncrna.17139	zma-miR156a-3p	Zm00001d035665
lncrna.17139	zma-miR156a-3p	Zm00001d031796
lncrna.2314	zma-miR156a-5p	Zm00001d003735
lncrna.2314	zma-miR156a-5p	Zm00001d013912
lncrna.2314	zma-miR156a-5p	Zm00001d011075
lncrna.2314	zma-miR156a-5p	Zm00001d030809
lncrna.2314	zma-miR156a-5p	Zm00001d009676
lncrna.2314	zma-miR156a-5p	Zm00001d003148
lncrna.2314	zma-miR156b-5p	Zm00001d003735
lncrna.2314	zma-miR156b-5p	Zm00001d013912
lncrna.2314	zma-miR156b-5p	Zm00001d011075
lncrna.2314	zma-miR156b-5p	Zm00001d030809
lncrna.2314	zma-miR156b-5p	Zm00001d009676
lncrna.2314	zma-miR156b-5p	Zm00001d003148
lncrna.2314	zma-miR156c	Zm00001d003735
lncrna.2314	zma-miR156c	Zm00001d013912
lncrna.2314	zma-miR156c	Zm00001d011075
lncrna.2314	zma-miR156c	Zm00001d030809
lncrna.2314	zma-miR156c	Zm00001d009676
lncrna.2314	zma-miR156c	Zm00001d003148
lncrna.8467	zma-miR156d-3p	Zm00001d022423
lncrna.8467	zma-miR156d-3p	Zm00001d029776
lncrna.8467	zma-miR156d-3p	Zm00001d029390
lncrna.8467	zma-miR156d-3p	Zm00001d046171
lncrna.8467	zma-miR156d-3p	Zm00001d012566
lncrna.8467	zma-miR156d-3p	Zm00001d000965
lncrna.8467	zma-miR156d-3p	Zm00001d004733
lncrna.2314	zma-miR156d-5p	Zm00001d003735
lncrna.2314	zma-miR156d-5p	Zm00001d013912
lncrna.2314	zma-miR156d-5p	Zm00001d011075
lncrna.2314	zma-miR156d-5p	Zm00001d030809
lncrna.2314	zma-miR156d-5p	Zm00001d009676
lncrna.2314	zma-miR156d-5p	Zm00001d003148
lncrna.17139	zma-miR156e-3p	Zm00001d004293
lncrna.17139	zma-miR156e-3p	Zm00001d029710
lncrna.17139	zma-miR156e-3p	Zm00001d052991
lncrna.2314	zma-miR156e-5p	Zm00001d003735
lncrna.2314	zma-miR156e-5p	Zm00001d013912
lncrna.2314	zma-miR156e-5p	Zm00001d011075
lncrna.2314	zma-miR156e-5p	Zm00001d030809
lncrna.2314	zma-miR156e-5p	Zm00001d009676
lncrna.2314	zma-miR156e-5p	Zm00001d003148
lncrna.8467	zma-miR156f-3p	Zm00001d022423
lncrna.8467	zma-miR156f-3p	Zm00001d029776
lncrna.8467	zma-miR156f-3p	Zm00001d029390
lncrna.8467	zma-miR156f-3p	Zm00001d046171
lncrna.8467	zma-miR156f-3p	Zm00001d012566
lncrna.8467	zma-miR156f-3p	Zm00001d000965
lncrna.8467	zma-miR156f-3p	Zm00001d004733
lncrna.2314	zma-miR156f-5p	Zm00001d003735
lncrna.2314	zma-miR156f-5p	Zm00001d013912
lncrna.2314	zma-miR156f-5p	Zm00001d011075
lncrna.2314	zma-miR156f-5p	Zm00001d030809
lncrna.2314	zma-miR156f-5p	Zm00001d009676
lncrna.2314	zma-miR156f-5p	Zm00001d003148
lncrna.8467	zma-miR156g-3p	Zm00001d022423
lncrna.8467	zma-miR156g-3p	Zm00001d029776
lncrna.8467	zma-miR156g-3p	Zm00001d029390
lncrna.8467	zma-miR156g-3p	Zm00001d046171
lncrna.8467	zma-miR156g-3p	Zm00001d012566
lncrna.8467	zma-miR156g-3p	Zm00001d000965
lncrna.8467	zma-miR156g-3p	Zm00001d004733
lncrna.2314	zma-miR156g-5p	Zm00001d003735
lncrna.2314	zma-miR156g-5p	Zm00001d013912
lncrna.2314	zma-miR156g-5p	Zm00001d011075
lncrna.2314	zma-miR156g-5p	Zm00001d030809
lncrna.2314	zma-miR156g-5p	Zm00001d009676
lncrna.2314	zma-miR156g-5p	Zm00001d003148
lncrna.17139	zma-miR156h-3p	Zm00001d039558
lncrna.17139	zma-miR156h-3p	Zm00001d046171
lncrna.17139	zma-miR156h-3p	Zm00001d015877
lncrna.17139	zma-miR156h-3p	Zm00001d033299
lncrna.17139	zma-miR156h-3p	Zm00001d043084
lncrna.17139	zma-miR156h-3p	Zm00001d029902
lncrna.2314	zma-miR156h-5p	Zm00001d003735
lncrna.2314	zma-miR156h-5p	Zm00001d013912
lncrna.2314	zma-miR156h-5p	Zm00001d011075
lncrna.2314	zma-miR156h-5p	Zm00001d030809
lncrna.2314	zma-miR156h-5p	Zm00001d009676
lncrna.2314	zma-miR156h-5p	Zm00001d003148
lncrna.5452	zma-miR156i-3p	Zm00001d000965
lncrna.2314	zma-miR156i-5p	Zm00001d003735
lncrna.2314	zma-miR156i-5p	Zm00001d013912
lncrna.2314	zma-miR156i-5p	Zm00001d011075
lncrna.2314	zma-miR156i-5p	Zm00001d030809
lncrna.2314	zma-miR156i-5p	Zm00001d009676
lncrna.2314	zma-miR156i-5p	Zm00001d003148
lncrna.18806	zma-miR156j-3p	Zm00001d033411
lncrna.18806	zma-miR156j-3p	Zm00001d003523
lncrna.18806	zma-miR156j-3p	Zm00001d002719
lncrna.18806	zma-miR156j-3p	Zm00001d016657
lncrna.18806	zma-miR156j-3p	Zm00001d000533
lncrna.13161	zma-miR156j-5p	Zm00001d042777
lncrna.13161	zma-miR156j-5p	Zm00001d035960
lncrna.13161	zma-miR156j-5p	Zm00001d004293
lncrna.13161	zma-miR156j-5p	Zm00001d009154
lncrna.13161	zma-miR156j-5p	Zm00001d006622
lncrna.13161	zma-miR156j-5p	Zm00001d032090
lncrna.13161	zma-miR156j-5p	Zm00001d012098
lncrna.13161	zma-miR156j-5p	Zm00001d003148
lncrna.51242	zma-miR156k-3p	Zm00001d034286
lncrna.51242	zma-miR156k-3p	Zm00001d009177
lncrna.51242	zma-miR156k-3p	Zm00001d019252
lncrna.51242	zma-miR156k-3p	Zm00001d019127
lncrna.51242	zma-miR156k-3p	Zm00001d011328
lncrna.51242	zma-miR156k-3p	Zm00001d016807
lncrna.51242	zma-miR156k-3p	Zm00001d007971
lncrna.51242	zma-miR156k-3p	Zm00001d032304
lncrna.1823	zma-miR156k-5p	Zm00001d017328
lncrna.1823	zma-miR156k-5p	Zm00001d011075
lncrna.1823	zma-miR156k-5p	Zm00001d003148
lncrna.1823	zma-miR156k-5p	Zm00001d012098
lncrna.5452	zma-miR156l-3p	Zm00001d000965
lncrna.2314	zma-miR156l-5p	Zm00001d003735
lncrna.2314	zma-miR156l-5p	Zm00001d013912
lncrna.2314	zma-miR156l-5p	Zm00001d011075
lncrna.2314	zma-miR156l-5p	Zm00001d030809
lncrna.2314	zma-miR156l-5p	Zm00001d009676
lncrna.2314	zma-miR156l-5p	Zm00001d003148
lncrna.15856	zma-miR159a-3p	Zm00001d053333
lncrna.15856	zma-miR159a-3p	Zm00001d032985
lncrna.15856	zma-miR159a-3p	Zm00001d050950
lncrna.15856	zma-miR159a-3p	Zm00001d054110
lncrna.15856	zma-miR159a-3p	Zm00001d017901
lncrna.15856	zma-miR159a-3p	Zm00001d012328
lncrna.58231	zma-miR159a-5p	Zm00001d024514
lncrna.58231	zma-miR159a-5p	Zm00001d036669
lncrna.15856	zma-miR159b-3p	Zm00001d053333
lncrna.15856	zma-miR159b-3p	Zm00001d032985
lncrna.15856	zma-miR159b-3p	Zm00001d050950
lncrna.15856	zma-miR159b-3p	Zm00001d054110
lncrna.15856	zma-miR159b-3p	Zm00001d017901
lncrna.15856	zma-miR159b-3p	Zm00001d012328
lncrna.13877	zma-miR159c-3p	Zm00001d053333
lncrna.13877	zma-miR159c-3p	Zm00001d015634
lncrna.13877	zma-miR159d-3p	Zm00001d053333
lncrna.13877	zma-miR159d-3p	Zm00001d015634
lncrna.6318	zma-miR159e-3p	Zm00001d018704
lncrna.6318	zma-miR159e-3p	Zm00001d031188
lncrna.6318	zma-miR159e-3p	Zm00001d040149
lncrna.6318	zma-miR159e-3p	Zm00001d048637
lncrna.6318	zma-miR159e-3p	Zm00001d053093
lncrna.6318	zma-miR159e-3p	Zm00001d035960
lncrna.6318	zma-miR159e-3p	Zm00001d051265
lncrna.49592	zma-miR159e-5p	Zm00001d054110
lncrna.49592	zma-miR159e-5p	Zm00001d014444
lncrna.15856	zma-miR159f-3p	Zm00001d053333
lncrna.15856	zma-miR159f-3p	Zm00001d032985
lncrna.15856	zma-miR159f-3p	Zm00001d050950
lncrna.15856	zma-miR159f-3p	Zm00001d054110
lncrna.15856	zma-miR159f-3p	Zm00001d017901
lncrna.15856	zma-miR159f-3p	Zm00001d012328
lncrna.58232	zma-miR159f-5p	Zm00001d047300
lncrna.38990	zma-miR159g-3p	Zm00001d006820
lncrna.38990	zma-miR159g-3p	Zm00001d008951
lncrna.38990	zma-miR159g-3p	Zm00001d031685
lncrna.38990	zma-miR159g-3p	Zm00001d039418
lncrna.38990	zma-miR159g-3p	Zm00001d018704
lncrna.38990	zma-miR159g-3p	Zm00001d022419
lncrna.38990	zma-miR159g-3p	Zm00001d019237
lncrna.38990	zma-miR159g-3p	Zm00001d032908
lncrna.38990	zma-miR159g-3p	Zm00001d052559
lncrna.38990	zma-miR159g-3p	Zm00001d047032
lncrna.38990	zma-miR159g-3p	Zm00001d039417
lncrna.38990	zma-miR159g-3p	Zm00001d021568
lncrna.15045	zma-miR159h-3p	Zm00001d032368
lncrna.15045	zma-miR159h-3p	Zm00001d024514
lncrna.15045	zma-miR159i-3p	Zm00001d032368
lncrna.15045	zma-miR159i-3p	Zm00001d024514
lncrna.15856	zma-miR159j-3p	Zm00001d053333
lncrna.15856	zma-miR159j-3p	Zm00001d032985
lncrna.15856	zma-miR159j-3p	Zm00001d050950
lncrna.15856	zma-miR159j-3p	Zm00001d054110
lncrna.15856	zma-miR159j-3p	Zm00001d017901
lncrna.15856	zma-miR159j-3p	Zm00001d012328
lncrna.15856	zma-miR159k-3p	Zm00001d053333
lncrna.15856	zma-miR159k-3p	Zm00001d032985
lncrna.15856	zma-miR159k-3p	Zm00001d050950
lncrna.15856	zma-miR159k-3p	Zm00001d054110
lncrna.15856	zma-miR159k-3p	Zm00001d017901
lncrna.15856	zma-miR159k-3p	Zm00001d012328
lncrna.16259	zma-miR160a-3p	Zm00001d050157
lncrna.21802	zma-miR160a-5p	Zm00001d043151
lncrna.16259	zma-miR160b-3p	Zm00001d039417
lncrna.21802	zma-miR160b-5p	Zm00001d043151
lncrna.25616	zma-miR160c-3p	Zm00001d025507
lncrna.25616	zma-miR160c-3p	Zm00001d025507
lncrna.25616	zma-miR160c-3p	Zm00001d029710
lncrna.21802	zma-miR160c-5p	Zm00001d043151
lncrna.53779	zma-miR160d-3p	Zm00001d005821
lncrna.53779	zma-miR160d-3p	Zm00001d031188
lncrna.21802	zma-miR160d-5p	Zm00001d043151
lncrna.21802	zma-miR160e	Zm00001d043151
lncrna.36062	zma-miR160f-3p	Zm00001d010404
lncrna.41158	zma-miR160f-5p	Zm00001d043151
lncrna.16259	zma-miR160g-3p	Zm00001d039417
lncrna.21802	zma-miR160g-5p	Zm00001d043151
lncrna.51008	zma-miR162-3p	Zm00001d003148
lncrna.41874	zma-miR162-5p	Zm00001d043589
lncrna.41874	zma-miR162-5p	Zm00001d018704
lncrna.41874	zma-miR162-5p	Zm00001d018704
lncrna.39441	zma-miR164a-3p	Zm00001d031835
lncrna.39441	zma-miR164a-3p	Zm00001d035960
lncrna.39441	zma-miR164a-3p	Zm00001d018704
lncrna.39441	zma-miR164a-3p	Zm00001d009730
lncrna.57009	zma-miR164a-5p	Zm00001d047032
lncrna.57009	zma-miR164a-5p	Zm00001d047032
lncrna.57009	zma-miR164a-5p	Zm00001d053411
lncrna.57009	zma-miR164a-5p	Zm00001d043084
lncrna.57009	zma-miR164a-5p	Zm00001d035180
lncrna.57009	zma-miR164a-5p	Zm00001d034413
lncrna.57009	zma-miR164b-5p	Zm00001d047032
lncrna.57009	zma-miR164b-5p	Zm00001d047032
lncrna.57009	zma-miR164b-5p	Zm00001d053411
lncrna.57009	zma-miR164b-5p	Zm00001d043084
lncrna.57009	zma-miR164b-5p	Zm00001d035180
lncrna.57009	zma-miR164b-5p	Zm00001d034413
lncrna.39441	zma-miR164c-3p	Zm00001d005457
lncrna.39441	zma-miR164c-3p	Zm00001d036773
lncrna.39441	zma-miR164c-3p	Zm00001d035215
lncrna.39441	zma-miR164c-3p	Zm00001d040833
lncrna.39441	zma-miR164c-3p	Zm00001d011135
lncrna.57009	zma-miR164c-5p	Zm00001d047032
lncrna.57009	zma-miR164c-5p	Zm00001d047032
lncrna.57009	zma-miR164c-5p	Zm00001d053411
lncrna.57009	zma-miR164c-5p	Zm00001d043084
lncrna.57009	zma-miR164c-5p	Zm00001d035180
lncrna.57009	zma-miR164c-5p	Zm00001d034413
lncrna.37700	zma-miR164d-3p	Zm00001d047032
lncrna.37700	zma-miR164d-3p	Zm00001d047514
lncrna.57009	zma-miR164d-5p	Zm00001d047032
lncrna.57009	zma-miR164d-5p	Zm00001d047032
lncrna.57009	zma-miR164d-5p	Zm00001d053411
lncrna.57009	zma-miR164d-5p	Zm00001d043084
lncrna.57009	zma-miR164d-5p	Zm00001d035180
lncrna.57009	zma-miR164d-5p	Zm00001d034413
lncrna.11295	zma-miR164e-5p	Zm00001d011059
lncrna.11295	zma-miR164e-5p	Zm00001d012566
lncrna.11295	zma-miR164e-5p	Zm00001d016813
lncrna.11295	zma-miR164e-5p	Zm00001d025143
lncrna.11295	zma-miR164e-5p	Zm00001d053411
lncrna.11295	zma-miR164e-5p	Zm00001d047032
lncrna.11295	zma-miR164e-5p	Zm00001d047032
lncrna.11295	zma-miR164e-5p	Zm00001d018345
lncrna.23453	zma-miR164f-3p	Zm00001d024303
lncrna.23453	zma-miR164f-3p	Zm00001d025931
lncrna.23453	zma-miR164f-3p	Zm00001d034118
lncrna.23453	zma-miR164f-3p	Zm00001d018306
lncrna.23453	zma-miR164f-3p	Zm00001d013753
lncrna.57009	zma-miR164f-5p	Zm00001d047032
lncrna.57009	zma-miR164f-5p	Zm00001d047032
lncrna.57009	zma-miR164f-5p	Zm00001d053411
lncrna.57009	zma-miR164f-5p	Zm00001d043084
lncrna.57009	zma-miR164f-5p	Zm00001d035180
lncrna.57009	zma-miR164f-5p	Zm00001d034413
lncrna.20491	zma-miR164g-3p	Zm00001d049150
lncrna.20491	zma-miR164g-3p	Zm00001d009102
lncrna.57009	zma-miR164g-5p	Zm00001d047032
lncrna.57009	zma-miR164g-5p	Zm00001d047032
lncrna.57009	zma-miR164g-5p	Zm00001d053411
lncrna.57009	zma-miR164g-5p	Zm00001d043084
lncrna.57009	zma-miR164g-5p	Zm00001d035180
lncrna.57009	zma-miR164g-5p	Zm00001d034413
lncrna.39441	zma-miR164h-3p	Zm00001d005457
lncrna.39441	zma-miR164h-3p	Zm00001d036773
lncrna.39441	zma-miR164h-3p	Zm00001d035215
lncrna.39441	zma-miR164h-3p	Zm00001d040833
lncrna.39441	zma-miR164h-3p	Zm00001d011135
lncrna.57009	zma-miR164h-5p	Zm00001d047032
lncrna.57009	zma-miR164h-5p	Zm00001d047032
lncrna.57009	zma-miR164h-5p	Zm00001d053411
lncrna.57009	zma-miR164h-5p	Zm00001d034413
lncrna.57009	zma-miR164h-5p	Zm00001d035180
lncrna.51065	zma-miR166a-3p	Zm00001d004293
lncrna.51065	zma-miR166a-3p	Zm00001d043159
lncrna.55947	zma-miR166a-5p	Zm00001d013476
lncrna.55947	zma-miR166a-5p	Zm00001d025355
lncrna.55947	zma-miR166a-5p	Zm00001d007281
lncrna.55947	zma-miR166a-5p	Zm00001d017270
lncrna.51065	zma-miR166b-3p	Zm00001d004293
lncrna.51065	zma-miR166b-3p	Zm00001d043159
lncrna.17541	zma-miR166b-5p	Zm00001d006248
lncrna.17541	zma-miR166b-5p	Zm00001d050532
lncrna.17541	zma-miR166b-5p	Zm00001d015340
lncrna.17541	zma-miR166b-5p	Zm00001d010962
lncrna.17541	zma-miR166b-5p	Zm00001d004914
lncrna.17541	zma-miR166b-5p	Zm00001d013622
lncrna.51065	zma-miR166c-3p	Zm00001d004293
lncrna.51065	zma-miR166c-3p	Zm00001d043159
lncrna.55947	zma-miR166c-5p	Zm00001d036999
lncrna.55947	zma-miR166c-5p	Zm00001d006248
lncrna.55947	zma-miR166c-5p	Zm00001d025355
lncrna.51065	zma-miR166d-3p	Zm00001d004293
lncrna.51065	zma-miR166d-3p	Zm00001d043159
lncrna.17541	zma-miR166d-5p	Zm00001d006248
lncrna.17541	zma-miR166d-5p	Zm00001d050532
lncrna.17541	zma-miR166d-5p	Zm00001d015340
lncrna.17541	zma-miR166d-5p	Zm00001d010962
lncrna.17541	zma-miR166d-5p	Zm00001d004914
lncrna.17541	zma-miR166d-5p	Zm00001d013622
lncrna.51065	zma-miR166e	Zm00001d004293
lncrna.51065	zma-miR166e	Zm00001d043159
lncrna.51065	zma-miR166f	Zm00001d004293
lncrna.51065	zma-miR166f	Zm00001d043159
lncrna.51065	zma-miR166g-3p	Zm00001d004293
lncrna.51065	zma-miR166g-3p	Zm00001d043159
lncrna.15550	zma-miR166g-5p	Zm00001d052589
lncrna.15550	zma-miR166g-5p	Zm00001d044613
lncrna.15550	zma-miR166g-5p	Zm00001d003824
lncrna.15550	zma-miR166g-5p	Zm00001d052537
lncrna.15550	zma-miR166g-5p	Zm00001d053803
lncrna.15550	zma-miR166g-5p	Zm00001d036000
lncrna.15550	zma-miR166g-5p	Zm00001d008234
lncrna.15550	zma-miR166g-5p	Zm00001d017270
lncrna.51065	zma-miR166h-3p	Zm00001d004293
lncrna.51065	zma-miR166h-3p	Zm00001d043159
lncrna.39464	zma-miR166h-5p	Zm00001d024666
lncrna.39464	zma-miR166h-5p	Zm00001d044846
lncrna.51065	zma-miR166i-3p	Zm00001d004293
lncrna.51065	zma-miR166i-3p	Zm00001d043159
lncrna.4996	zma-miR166i-5p	Zm00001d052892
lncrna.23171	zma-miR166j-5p	Zm00001d037306
lncrna.23171	zma-miR166j-5p	Zm00001d037306
lncrna.23171	zma-miR166j-5p	Zm00001d052589
lncrna.23171	zma-miR166j-5p	Zm00001d008223
lncrna.23171	zma-miR166j-5p	Zm00001d036072
lncrna.23171	zma-miR166j-5p	Zm00001d004356
lncrna.23171	zma-miR166j-5p	Zm00001d016478
lncrna.23171	zma-miR166j-5p	Zm00001d035960
lncrna.23171	zma-miR166j-5p	Zm00001d016956
lncrna.23171	zma-miR166j-5p	Zm00001d047592
lncrna.23171	zma-miR166j-5p	Zm00001d008303
lncrna.3484	zma-miR166k-5p	Zm00001d031927
lncrna.3484	zma-miR166k-5p	Zm00001d016478
lncrna.3484	zma-miR166k-5p	Zm00001d039569
lncrna.51065	zma-miR166l-3p	Zm00001d004293
lncrna.51065	zma-miR166l-3p	Zm00001d043159
lncrna.37484	zma-miR166l-5p	Zm00001d003724
lncrna.37484	zma-miR166l-5p	Zm00001d023769
lncrna.37484	zma-miR166l-5p	Zm00001d050157
lncrna.37484	zma-miR166l-5p	Zm00001d015171
lncrna.37484	zma-miR166l-5p	Zm00001d021133
lncrna.51065	zma-miR166m-3p	Zm00001d004293
lncrna.51065	zma-miR166m-3p	Zm00001d043159
lncrna.27635	zma-miR166m-5p	Zm00001d021067
lncrna.27635	zma-miR166m-5p	Zm00001d017562
lncrna.27635	zma-miR166m-5p	Zm00001d037306
lncrna.27635	zma-miR166m-5p	Zm00001d026083
lncrna.3484	zma-miR166n-5p	Zm00001d016478
lncrna.3484	zma-miR166n-5p	Zm00001d039569
lncrna.3484	zma-miR166n-5p	Zm00001d031927
lncrna.9474	zma-miR167a-3p	Zm00001d052589
lncrna.9474	zma-miR167a-3p	Zm00001d036872
lncrna.49931	zma-miR167b-3p	Zm00001d044613
lncrna.49931	zma-miR167b-3p	Zm00001d033380
lncrna.49931	zma-miR167c-3p	Zm00001d043021
lncrna.49931	zma-miR167c-3p	Zm00001d001014
lncrna.14613	zma-miR167d-3p	Zm00001d018713
lncrna.14613	zma-miR167d-3p	Zm00001d006441
lncrna.44430	zma-miR167e-3p	Zm00001d037562
lncrna.44430	zma-miR167e-3p	Zm00001d047032
lncrna.44430	zma-miR167e-3p	Zm00001d016478
lncrna.44430	zma-miR167e-3p	Zm00001d024744
lncrna.44430	zma-miR167e-3p	Zm00001d021067
lncrna.44430	zma-miR167e-3p	Zm00001d051799
lncrna.44430	zma-miR167f-3p	Zm00001d041863
lncrna.44430	zma-miR167f-3p	Zm00001d008794
lncrna.44430	zma-miR167f-3p	Zm00001d021067
lncrna.53461	zma-miR167h-3p	Zm00001d026083
lncrna.53461	zma-miR167h-3p	Zm00001d025507
lncrna.53461	zma-miR167h-3p	Zm00001d036997
lncrna.53461	zma-miR167i-3p	Zm00001d026083
lncrna.53461	zma-miR167i-3p	Zm00001d025507
lncrna.53461	zma-miR167i-3p	Zm00001d036997
lncrna.36611	zma-miR168a-3p	Zm00001d021166
lncrna.54857	zma-miR168a-5p	Zm00001d029722
lncrna.54857	zma-miR168a-5p	Zm00001d010962
lncrna.40772	zma-miR168b-3p	Zm00001d002106
lncrna.54857	zma-miR168b-5p	Zm00001d029722
lncrna.54857	zma-miR168b-5p	Zm00001d010962
lncrna.44498	zma-miR169a-3p	Zm00001d036773
lncrna.44498	zma-miR169a-3p	Zm00001d006483
lncrna.27999	zma-miR169a-5p	Zm00001d004921
lncrna.27999	zma-miR169a-5p	Zm00001d027703
lncrna.44498	zma-miR169b-3p	Zm00001d036773
lncrna.44498	zma-miR169b-3p	Zm00001d006483
lncrna.27999	zma-miR169b-5p	Zm00001d004921
lncrna.27999	zma-miR169b-5p	Zm00001d027703
lncrna.36727	zma-miR169c-3p	Zm00001d050038
lncrna.36727	zma-miR169c-3p	Zm00001d054110
lncrna.27999	zma-miR169c-5p	Zm00001d004921
lncrna.27999	zma-miR169c-5p	Zm00001d027703
lncrna.29682	zma-miR169d	Zm00001d011546
lncrna.29682	zma-miR169e	Zm00001d011546
lncrna.56935	zma-miR169f-3p	Zm00001d006649
lncrna.56935	zma-miR169f-3p	Zm00001d046960
lncrna.56935	zma-miR169f-3p	Zm00001d043649
lncrna.56935	zma-miR169f-3p	Zm00001d007656
lncrna.56935	zma-miR169f-3p	Zm00001d017801
lncrna.56935	zma-miR169f-3p	Zm00001d011075
lncrna.56935	zma-miR169f-3p	Zm00001d007513
lncrna.27999	zma-miR169f-5p	Zm00001d013255
lncrna.27999	zma-miR169f-5p	Zm00001d004921
lncrna.27999	zma-miR169g	Zm00001d013255
lncrna.27999	zma-miR169g	Zm00001d004921
lncrna.27999	zma-miR169h	Zm00001d013255
lncrna.27999	zma-miR169h	Zm00001d004921
lncrna.27999	zma-miR169i-5p	Zm00001d004921
lncrna.27999	zma-miR169i-5p	Zm00001d013255
lncrna.27999	zma-miR169j-5p	Zm00001d004921
lncrna.27999	zma-miR169j-5p	Zm00001d013255
lncrna.27999	zma-miR169k-5p	Zm00001d004921
lncrna.27999	zma-miR169k-5p	Zm00001d013255
lncrna.45596	zma-miR169l-3p	Zm00001d052355
lncrna.45596	zma-miR169l-3p	Zm00001d017901
lncrna.45596	zma-miR169l-3p	Zm00001d038303
lncrna.8881	zma-miR169m-5p	Zm00001d054110
lncrna.8881	zma-miR169m-5p	Zm00001d054110
lncrna.22203	zma-miR169n-3p	Zm00001d000774
lncrna.22203	zma-miR169n-3p	Zm00001d035984
lncrna.22203	zma-miR169n-3p	Zm00001d035654
lncrna.8881	zma-miR169n-5p	Zm00001d054110
lncrna.8881	zma-miR169n-5p	Zm00001d054110
lncrna.45963	zma-miR169o-3p	Zm00001d004914
lncrna.45963	zma-miR169o-3p	Zm00001d035984
lncrna.12526	zma-miR169o-5p	Zm00001d045654
lncrna.12526	zma-miR169o-5p	Zm00001d028119
lncrna.48351	zma-miR169p-3p	Zm00001d031529
lncrna.27999	zma-miR169p-5p	Zm00001d013255
lncrna.27999	zma-miR169p-5p	Zm00001d004921
lncrna.20645	zma-miR169q-3p	Zm00001d012479
lncrna.20645	zma-miR169q-3p	Zm00001d007647
lncrna.8881	zma-miR169q-5p	Zm00001d054110
lncrna.8881	zma-miR169q-5p	Zm00001d054110
lncrna.40467	zma-miR169r-3p	Zm00001d031529
lncrna.40467	zma-miR169r-3p	Zm00001d034082
lncrna.40467	zma-miR169r-3p	Zm00001d044640
lncrna.27999	zma-miR169r-5p	Zm00001d004921
lncrna.27999	zma-miR169r-5p	Zm00001d027703
lncrna.58012	zma-miR171a-3p	Zm00001d017901
lncrna.57278	zma-miR171a-5p	Zm00001d010386
lncrna.57278	zma-miR171a-5p	Zm00001d004990
lncrna.57278	zma-miR171a-5p	Zm00001d013036
lncrna.45596	zma-miR171b-3p	Zm00001d040407
lncrna.40665	zma-miR171b-5p	Zm00001d016807
lncrna.58149	zma-miR171c-3p	Zm00001d017901
lncrna.55762	zma-miR171c-5p	Zm00001d048872
lncrna.21014	zma-miR171d-3p	Zm00001d047032
lncrna.21014	zma-miR171d-3p	Zm00001d047032
lncrna.21014	zma-miR171d-3p	Zm00001d040149
lncrna.3196	zma-miR171d-5p	Zm00001d011778
lncrna.21014	zma-miR171e-3p	Zm00001d047032
lncrna.21014	zma-miR171e-3p	Zm00001d047032
lncrna.21014	zma-miR171e-3p	Zm00001d040149
lncrna.3196	zma-miR171e-5p	Zm00001d011778
lncrna.45596	zma-miR171f-3p	Zm00001d040407
lncrna.50092	zma-miR171f-5p	Zm00001d047957
lncrna.50092	zma-miR171f-5p	Zm00001d044846
lncrna.50092	zma-miR171f-5p	Zm00001d011546
lncrna.50092	zma-miR171f-5p	Zm00001d008274
lncrna.50092	zma-miR171f-5p	Zm00001d004578
lncrna.50092	zma-miR171f-5p	Zm00001d027566
lncrna.59256	zma-miR171g-3p	Zm00001d030007
lncrna.39720	zma-miR171g-5p	Zm00001d015340
lncrna.49140	zma-miR171h-5p	Zm00001d049686
lncrna.49140	zma-miR171h-5p	Zm00001d010212
lncrna.49140	zma-miR171h-5p	Zm00001d024552
lncrna.49140	zma-miR171h-5p	Zm00001d011546
lncrna.21014	zma-miR171i-3p	Zm00001d047032
lncrna.21014	zma-miR171i-3p	Zm00001d047032
lncrna.21014	zma-miR171i-3p	Zm00001d040149
lncrna.15277	zma-miR171i-5p	Zm00001d047957
lncrna.15277	zma-miR171i-5p	Zm00001d048726
lncrna.21014	zma-miR171j-3p	Zm00001d047032
lncrna.21014	zma-miR171j-3p	Zm00001d047032
lncrna.21014	zma-miR171j-3p	Zm00001d040149
lncrna.15277	zma-miR171j-5p	Zm00001d045142
lncrna.15277	zma-miR171j-5p	Zm00001d052032
lncrna.49140	zma-miR171k-5p	Zm00001d049686
lncrna.49140	zma-miR171k-5p	Zm00001d010212
lncrna.49140	zma-miR171k-5p	Zm00001d024552
lncrna.49140	zma-miR171k-5p	Zm00001d011546
lncrna.45491	zma-miR171l-3p	Zm00001d031708
lncrna.7607	zma-miR171l-5p	Zm00001d038303
lncrna.45491	zma-miR171m-3p	Zm00001d031708
lncrna.7607	zma-miR171m-5p	Zm00001d047957
lncrna.7607	zma-miR171m-5p	Zm00001d030162
lncrna.58012	zma-miR171n-3p	Zm00001d017901
lncrna.12205	zma-miR171n-5p	Zm00001d032304
lncrna.43775	zma-miR172a	Zm00001d051244
lncrna.43775	zma-miR172a	Zm00001d028710
lncrna.43775	zma-miR172a	Zm00001d052892
lncrna.43775	zma-miR172a	Zm00001d053333
lncrna.43775	zma-miR172a	Zm00001d008391
lncrna.43775	zma-miR172a	Zm00001d013594
lncrna.43775	zma-miR172a	Zm00001d041863
lncrna.43775	zma-miR172a	Zm00001d049469
lncrna.43775	zma-miR172a	Zm00001d052589
lncrna.43775	zma-miR172b-3p	Zm00001d051244
lncrna.43775	zma-miR172b-3p	Zm00001d028710
lncrna.43775	zma-miR172b-3p	Zm00001d052892
lncrna.43775	zma-miR172b-3p	Zm00001d053333
lncrna.43775	zma-miR172b-3p	Zm00001d008391
lncrna.43775	zma-miR172b-3p	Zm00001d013594
lncrna.43775	zma-miR172b-3p	Zm00001d041863
lncrna.43775	zma-miR172b-3p	Zm00001d049469
lncrna.43775	zma-miR172b-3p	Zm00001d052589
lncrna.50698	zma-miR172b-5p	Zm00001d006483
lncrna.50698	zma-miR172b-5p	Zm00001d051384
lncrna.43775	zma-miR172c-3p	Zm00001d051244
lncrna.43775	zma-miR172c-3p	Zm00001d028710
lncrna.43775	zma-miR172c-3p	Zm00001d052892
lncrna.43775	zma-miR172c-3p	Zm00001d053333
lncrna.43775	zma-miR172c-3p	Zm00001d008391
lncrna.43775	zma-miR172c-3p	Zm00001d013594
lncrna.43775	zma-miR172c-3p	Zm00001d041863
lncrna.43775	zma-miR172c-3p	Zm00001d049469
lncrna.43775	zma-miR172c-3p	Zm00001d052589
lncrna.52351	zma-miR172c-5p	Zm00001d018463
lncrna.52351	zma-miR172c-5p	Zm00001d006252
lncrna.52351	zma-miR172c-5p	Zm00001d011075
lncrna.52351	zma-miR172c-5p	Zm00001d022692
lncrna.43775	zma-miR172d-3p	Zm00001d051244
lncrna.43775	zma-miR172d-3p	Zm00001d028710
lncrna.43775	zma-miR172d-3p	Zm00001d052892
lncrna.43775	zma-miR172d-3p	Zm00001d053333
lncrna.43775	zma-miR172d-3p	Zm00001d008391
lncrna.43775	zma-miR172d-3p	Zm00001d013594
lncrna.43775	zma-miR172d-3p	Zm00001d041863
lncrna.43775	zma-miR172d-3p	Zm00001d049469
lncrna.43775	zma-miR172d-3p	Zm00001d052589
lncrna.50698	zma-miR172d-5p	Zm00001d006483
lncrna.50698	zma-miR172d-5p	Zm00001d051384
lncrna.43775	zma-miR172e	Zm00001d008391
lncrna.43775	zma-miR172e	Zm00001d018314
lncrna.15045	zma-miR2118b	Zm00001d033393
lncrna.32864	zma-miR2118c	Zm00001d013912
lncrna.58231	zma-miR2118e	Zm00001d030809
lncrna.58231	zma-miR2118e	Zm00001d000608
lncrna.58231	zma-miR2118e	Zm00001d000608
lncrna.34511	zma-miR2275a-3p	Zm00001d047300
lncrna.34511	zma-miR2275a-3p	Zm00001d011328
lncrna.34511	zma-miR2275a-3p	Zm00001d028178
lncrna.34511	zma-miR2275a-3p	Zm00001d009148
lncrna.34511	zma-miR2275a-3p	Zm00001d048145
lncrna.34511	zma-miR2275a-3p	Zm00001d030914
lncrna.11584.1	zma-miR2275a-5p	Zm00001d030563
lncrna.11584.1	zma-miR2275a-5p	Zm00001d031927
lncrna.11584.1	zma-miR2275a-5p	Zm00001d024960
lncrna.11584.1	zma-miR2275a-5p	Zm00001d030007
lncrna.11584.1	zma-miR2275a-5p	Zm00001d019825
lncrna.11584.1	zma-miR2275a-5p	Zm00001d048712
lncrna.11584.1	zma-miR2275a-5p	Zm00001d043571
lncrna.11584.1	zma-miR2275a-5p	Zm00001d025805
lncrna.11584.1	zma-miR2275a-5p	Zm00001d018704
lncrna.11584.1	zma-miR2275a-5p	Zm00001d001971
lncrna.11584.1	zma-miR2275a-5p	Zm00001d045227
lncrna.11584.1	zma-miR2275a-5p	Zm00001d030914
lncrna.11584.1	zma-miR2275a-5p	Zm00001d015171
lncrna.11584.1	zma-miR2275a-5p	Zm00001d036669
lncrna.11584.1	zma-miR2275a-5p	Zm00001d000027
lncrna.35420	zma-miR2275b-3p	Zm00001d037923
lncrna.35420	zma-miR2275b-3p	Zm00001d009610
lncrna.35420	zma-miR2275b-3p	Zm00001d009610
lncrna.35420	zma-miR2275b-3p	Zm00001d050328
lncrna.35420	zma-miR2275b-3p	Zm00001d050328
lncrna.35420	zma-miR2275b-3p	Zm00001d028100
lncrna.35420	zma-miR2275b-3p	Zm00001d029312
lncrna.35420	zma-miR2275b-3p	Zm00001d030489
lncrna.36256	zma-miR2275b-5p	Zm00001d008277
lncrna.36256	zma-miR2275b-5p	Zm00001d007063
lncrna.36256	zma-miR2275b-5p	Zm00001d015634
lncrna.35420	zma-miR2275c-3p	Zm00001d037923
lncrna.35420	zma-miR2275c-3p	Zm00001d009610
lncrna.35420	zma-miR2275c-3p	Zm00001d009610
lncrna.35420	zma-miR2275c-3p	Zm00001d050328
lncrna.35420	zma-miR2275c-3p	Zm00001d050328
lncrna.35420	zma-miR2275c-3p	Zm00001d028100
lncrna.35420	zma-miR2275c-3p	Zm00001d029312
lncrna.35420	zma-miR2275c-3p	Zm00001d030489
lncrna.46891	zma-miR2275c-5p	Zm00001d029722
lncrna.46891	zma-miR2275c-5p	Zm00001d035960
lncrna.46891	zma-miR2275c-5p	Zm00001d018980
lncrna.46891	zma-miR2275c-5p	Zm00001d019031
lncrna.34511	zma-miR2275d-3p	Zm00001d014476
lncrna.34511	zma-miR2275d-3p	Zm00001d048612
lncrna.34511	zma-miR2275d-3p	Zm00001d046172
lncrna.34511	zma-miR2275d-3p	Zm00001d000027
lncrna.34511	zma-miR2275d-3p	Zm00001d022419
lncrna.34511	zma-miR2275d-3p	Zm00001d018704
lncrna.34511	zma-miR2275d-3p	Zm00001d033393
lncrna.34511	zma-miR2275d-3p	Zm00001d028178
lncrna.34511	zma-miR2275d-3p	Zm00001d040287
lncrna.44716	zma-miR2275d-5p	Zm00001d035665
lncrna.44716	zma-miR2275d-5p	Zm00001d030007
lncrna.44716	zma-miR2275d-5p	Zm00001d018704
lncrna.44716	zma-miR2275d-5p	Zm00001d039785
lncrna.44716	zma-miR2275d-5p	Zm00001d007056
lncrna.44716	zma-miR2275d-5p	Zm00001d009327
lncrna.44716	zma-miR2275d-5p	Zm00001d031923
lncrna.44716	zma-miR2275d-5p	Zm00001d035703
lncrna.44716	zma-miR2275d-5p	Zm00001d019127
lncrna.44716	zma-miR2275d-5p	Zm00001d020534
lncrna.44716	zma-miR2275d-5p	Zm00001d016478
lncrna.11733	zma-miR319a-3p	Zm00001d044714
lncrna.11733	zma-miR319a-3p	Zm00001d018704
lncrna.11733	zma-miR319a-3p	Zm00001d017901
lncrna.59163	zma-miR319a-5p	Zm00001d042113
lncrna.11733	zma-miR319b-3p	Zm00001d044714
lncrna.11733	zma-miR319b-3p	Zm00001d018704
lncrna.11733	zma-miR319b-3p	Zm00001d017901
lncrna.53439	zma-miR319b-5p	Zm00001d041863
lncrna.11733	zma-miR319c-3p	Zm00001d044714
lncrna.11733	zma-miR319c-3p	Zm00001d018704
lncrna.11733	zma-miR319c-3p	Zm00001d017901
lncrna.59163	zma-miR319c-5p	Zm00001d042113
lncrna.11733	zma-miR319d-3p	Zm00001d044714
lncrna.11733	zma-miR319d-3p	Zm00001d018704
lncrna.11733	zma-miR319d-3p	Zm00001d017901
lncrna.53439	zma-miR319d-5p	Zm00001d041863
lncrna.52200	zma-miR390a-5p	Zm00001d033411
lncrna.52200	zma-miR390b-5p	Zm00001d033411
lncrna.41615	zma-miR393a-3p	Zm00001d013738
lncrna.41615	zma-miR393a-3p	Zm00001d024070
lncrna.41615	zma-miR393a-3p	Zm00001d053803
lncrna.41615	zma-miR393a-3p	Zm00001d031352
lncrna.43267	zma-miR393a-5p	Zm00001d014123
lncrna.49500	zma-miR393b-3p	Zm00001d014444
lncrna.49500	zma-miR393b-3p	Zm00001d053803
lncrna.43267	zma-miR393b-5p	Zm00001d014123
lncrna.41615	zma-miR393c-3p	Zm00001d033411
lncrna.43267	zma-miR393c-5p	Zm00001d014123
lncrna.24381	zma-miR394a-5p	Zm00001d029385
lncrna.24381	zma-miR394a-5p	Zm00001d038694
lncrna.24381	zma-miR394a-5p	Zm00001d051289
lncrna.24381	zma-miR394b-5p	Zm00001d029385
lncrna.24381	zma-miR394b-5p	Zm00001d038694
lncrna.24381	zma-miR394b-5p	Zm00001d051289
lncrna.12196	zma-miR395a-3p	Zm00001d018704
lncrna.12196	zma-miR395a-3p	Zm00001d004990
lncrna.12196	zma-miR395a-3p	Zm00001d013036
lncrna.12196	zma-miR395a-3p	Zm00001d033767
lncrna.27966	zma-miR395a-5p	Zm00001d016478
lncrna.27966	zma-miR395a-5p	Zm00001d036825
lncrna.27966	zma-miR395a-5p	Zm00001d038099
lncrna.12196	zma-miR395b-3p	Zm00001d018704
lncrna.12196	zma-miR395b-3p	Zm00001d004990
lncrna.12196	zma-miR395b-3p	Zm00001d013036
lncrna.12196	zma-miR395b-3p	Zm00001d033767
lncrna.27770	zma-miR395b-5p	Zm00001d047710
lncrna.12196	zma-miR395c-3p	Zm00001d016488
lncrna.12196	zma-miR395c-3p	Zm00001d027566
lncrna.12196	zma-miR395c-3p	Zm00001d032985
lncrna.12196	zma-miR395c-3p	Zm00001d035665
lncrna.12196	zma-miR395c-3p	Zm00001d006647
lncrna.12196	zma-miR395c-3p	Zm00001d043589
lncrna.12196	zma-miR395c-3p	Zm00001d033767
lncrna.40490	zma-miR395c-5p	Zm00001d034408
lncrna.40490	zma-miR395c-5p	Zm00001d047710
lncrna.40490	zma-miR395c-5p	Zm00001d031188
lncrna.40490	zma-miR395c-5p	Zm00001d035984
lncrna.40490	zma-miR395c-5p	Zm00001d041863
lncrna.12196	zma-miR395d-3p	Zm00001d018704
lncrna.12196	zma-miR395d-3p	Zm00001d004990
lncrna.12196	zma-miR395d-3p	Zm00001d013036
lncrna.12196	zma-miR395d-3p	Zm00001d033767
lncrna.14613	zma-miR395d-5p	Zm00001d024744
lncrna.14613	zma-miR395d-5p	Zm00001d028633
lncrna.12196	zma-miR395e-3p	Zm00001d018704
lncrna.12196	zma-miR395e-3p	Zm00001d004990
lncrna.12196	zma-miR395e-3p	Zm00001d013036
lncrna.12196	zma-miR395e-3p	Zm00001d033767
lncrna.44660	zma-miR395e-5p	Zm00001d009610
lncrna.44660	zma-miR395e-5p	Zm00001d050328
lncrna.12196	zma-miR395f-3p	Zm00001d018704
lncrna.12196	zma-miR395f-3p	Zm00001d004990
lncrna.12196	zma-miR395f-3p	Zm00001d013036
lncrna.12196	zma-miR395f-3p	Zm00001d033767
lncrna.27361	zma-miR395f-5p	Zm00001d047592
lncrna.12196	zma-miR395g-3p	Zm00001d018704
lncrna.12196	zma-miR395g-3p	Zm00001d004990
lncrna.12196	zma-miR395g-3p	Zm00001d013036
lncrna.12196	zma-miR395g-3p	Zm00001d033767
lncrna.14613	zma-miR395g-5p	Zm00001d024744
lncrna.14613	zma-miR395g-5p	Zm00001d028633
lncrna.12196	zma-miR395h-3p	Zm00001d018704
lncrna.12196	zma-miR395h-3p	Zm00001d004990
lncrna.12196	zma-miR395h-3p	Zm00001d013036
lncrna.12196	zma-miR395h-3p	Zm00001d033767
lncrna.44660	zma-miR395h-5p	Zm00001d009610
lncrna.44660	zma-miR395h-5p	Zm00001d050328
lncrna.12196	zma-miR395i-3p	Zm00001d018704
lncrna.12196	zma-miR395i-3p	Zm00001d004990
lncrna.12196	zma-miR395i-3p	Zm00001d013036
lncrna.12196	zma-miR395i-3p	Zm00001d033767
lncrna.39164	zma-miR395i-5p	Zm00001d047710
lncrna.12196	zma-miR395j-3p	Zm00001d018704
lncrna.12196	zma-miR395j-3p	Zm00001d004990
lncrna.12196	zma-miR395j-3p	Zm00001d013036
lncrna.12196	zma-miR395j-3p	Zm00001d033767
lncrna.44660	zma-miR395j-5p	Zm00001d009610
lncrna.44660	zma-miR395j-5p	Zm00001d050328
lncrna.12196	zma-miR395k-3p	Zm00001d013622
lncrna.12196	zma-miR395k-3p	Zm00001d001382
lncrna.12196	zma-miR395k-3p	Zm00001d021067
lncrna.12196	zma-miR395k-3p	Zm00001d011075
lncrna.12196	zma-miR395k-3p	Zm00001d035960
lncrna.44660	zma-miR395k-5p	Zm00001d006820
lncrna.12196	zma-miR395l-3p	Zm00001d016488
lncrna.12196	zma-miR395l-3p	Zm00001d027566
lncrna.12196	zma-miR395l-3p	Zm00001d032985
lncrna.12196	zma-miR395l-3p	Zm00001d035665
lncrna.12196	zma-miR395l-3p	Zm00001d006647
lncrna.12196	zma-miR395l-3p	Zm00001d043589
lncrna.12196	zma-miR395l-3p	Zm00001d033767
lncrna.40490	zma-miR395l-5p	Zm00001d045833
lncrna.40490	zma-miR395l-5p	Zm00001d033305
lncrna.40490	zma-miR395l-5p	Zm00001d041863
lncrna.12196	zma-miR395m-3p	Zm00001d016488
lncrna.12196	zma-miR395m-3p	Zm00001d027566
lncrna.12196	zma-miR395m-3p	Zm00001d032985
lncrna.12196	zma-miR395m-3p	Zm00001d035665
lncrna.12196	zma-miR395m-3p	Zm00001d006647
lncrna.12196	zma-miR395m-3p	Zm00001d043589
lncrna.12196	zma-miR395m-3p	Zm00001d033767
lncrna.44660	zma-miR395m-5p	Zm00001d009610
lncrna.44660	zma-miR395m-5p	Zm00001d050328
lncrna.44660	zma-miR395m-5p	Zm00001d033305
lncrna.44660	zma-miR395m-5p	Zm00001d041863
lncrna.12196	zma-miR395n-3p	Zm00001d018704
lncrna.12196	zma-miR395n-3p	Zm00001d004990
lncrna.12196	zma-miR395n-3p	Zm00001d013036
lncrna.12196	zma-miR395n-3p	Zm00001d033767
lncrna.34272	zma-miR395o-3p	Zm00001d051082
lncrna.34272	zma-miR395o-3p	Zm00001d034117
lncrna.34272	zma-miR395o-3p	Zm00001d024514
lncrna.34272	zma-miR395o-3p	Zm00001d032269
lncrna.34272	zma-miR395o-3p	Zm00001d006647
lncrna.34272	zma-miR395o-3p	Zm00001d016478
lncrna.28266	zma-miR395o-5p	Zm00001d035984
lncrna.28266	zma-miR395o-5p	Zm00001d003389
lncrna.12196	zma-miR395p-3p	Zm00001d018704
lncrna.12196	zma-miR395p-3p	Zm00001d004990
lncrna.12196	zma-miR395p-3p	Zm00001d013036
lncrna.12196	zma-miR395p-3p	Zm00001d033767
lncrna.44660	zma-miR395p-5p	Zm00001d009610
lncrna.44660	zma-miR395p-5p	Zm00001d050328
lncrna.35079	zma-miR396a-3p	Zm00001d008781
lncrna.4245	zma-miR396a-5p	Zm00001d002043
lncrna.35079	zma-miR396b-3p	Zm00001d008781
lncrna.4245	zma-miR396b-5p	Zm00001d002043
lncrna.13098	zma-miR396c	Zm00001d016956
lncrna.13098	zma-miR396c	Zm00001d048613
lncrna.13098	zma-miR396c	Zm00001d048613
lncrna.13098	zma-miR396c	Zm00001d041863
lncrna.13098	zma-miR396d	Zm00001d016956
lncrna.13098	zma-miR396d	Zm00001d048613
lncrna.13098	zma-miR396d	Zm00001d048613
lncrna.13098	zma-miR396d	Zm00001d041863
lncrna.54323	zma-miR396e-3p	Zm00001d047032
lncrna.4245	zma-miR396e-5p	Zm00001d002043
lncrna.54323	zma-miR396f-3p	Zm00001d036530
lncrna.54323	zma-miR396f-3p	Zm00001d050157
lncrna.54323	zma-miR396f-3p	Zm00001d018980
lncrna.4245	zma-miR396f-5p	Zm00001d002043
lncrna.3854	zma-miR396g-3p	Zm00001d053333
lncrna.38317	zma-miR397a-3p	Zm00001d047592
lncrna.23199	zma-miR397a-5p	Zm00001d009148
lncrna.23199	zma-miR397a-5p	Zm00001d005059
lncrna.23199	zma-miR397a-5p	Zm00001d044772
lncrna.23199	zma-miR397a-5p	Zm00001d036999
lncrna.35421	zma-miR397b-3p	Zm00001d031753
lncrna.23199	zma-miR397b-5p	Zm00001d009148
lncrna.23199	zma-miR397b-5p	Zm00001d005059
lncrna.23199	zma-miR397b-5p	Zm00001d044772
lncrna.23199	zma-miR397b-5p	Zm00001d036999
lncrna.34678	zma-miR398a-3p	Zm00001d031149
lncrna.29626	zma-miR398a-5p	Zm00001d013511
lncrna.29626	zma-miR398a-5p	Zm00001d036000
lncrna.34678	zma-miR398b-3p	Zm00001d031149
lncrna.41985	zma-miR399a-3p	Zm00001d044395
lncrna.41985	zma-miR399a-3p	Zm00001d035984
lncrna.41985	zma-miR399a-3p	Zm00001d041863
Zm00001d008016	zma-miR399b-3p	Zm00001d042075
lncrna.27999	zma-miR399b-5p	Zm00001d021166
lncrna.27999	zma-miR399b-5p	Zm00001d016807
lncrna.27999	zma-miR399b-5p	Zm00001d039417
lncrna.41985	zma-miR399c-3p	Zm00001d044395
lncrna.41985	zma-miR399c-3p	Zm00001d035984
lncrna.41985	zma-miR399c-3p	Zm00001d041863
lncrna.14599	zma-miR399c-5p	Zm00001d024340
lncrna.14599	zma-miR399c-5p	Zm00001d011303
lncrna.4327	zma-miR399d-3p	Zm00001d018704
lncrna.4327	zma-miR399d-3p	Zm00001d044395
lncrna.51059	zma-miR399d-5p	Zm00001d021067
lncrna.51059	zma-miR399d-5p	Zm00001d052559
lncrna.40333	zma-miR399e-5p	Zm00001d040534
lncrna.40333	zma-miR399e-5p	Zm00001d054110
lncrna.40333	zma-miR399e-5p	Zm00001d021067
lncrna.40333	zma-miR399e-5p	Zm00001d022419
lncrna.55834	zma-miR399f-3p	Zm00001d020227
lncrna.55834	zma-miR399f-3p	Zm00001d052559
lncrna.55834	zma-miR399f-3p	Zm00001d052589
lncrna.55834	zma-miR399f-3p	Zm00001d046199
lncrna.580	zma-miR399f-5p	Zm00001d009140
lncrna.41985	zma-miR399h-3p	Zm00001d044395
lncrna.41985	zma-miR399h-3p	Zm00001d035984
lncrna.41985	zma-miR399h-3p	Zm00001d041863
lncrna.51059	zma-miR399h-5p	Zm00001d039417
lncrna.14599	zma-miR399i-5p	Zm00001d012566
lncrna.25060	zma-miR408a	Zm00001d016807
lncrna.25060	zma-miR408a	Zm00001d047032
lncrna.25060	zma-miR408a	Zm00001d049469
lncrna.25060	zma-miR408b-3p	Zm00001d016807
lncrna.25060	zma-miR408b-3p	Zm00001d047032
lncrna.25060	zma-miR408b-3p	Zm00001d049469
lncrna.27677	zma-miR408b-5p	Zm00001d042228
lncrna.27677	zma-miR408b-5p	Zm00001d011254
lncrna.27677	zma-miR408b-5p	Zm00001d051258
lncrna.27677	zma-miR408b-5p	Zm00001d044874
lncrna.27677	zma-miR408b-5p	Zm00001d039708
lncrna.23561	zma-miR444a	Zm00001d045377
lncrna.23561	zma-miR444a	Zm00001d036072
lncrna.23561	zma-miR444a	Zm00001d010085
lncrna.23561	zma-miR444b	Zm00001d045377
lncrna.23561	zma-miR444b	Zm00001d036072
lncrna.23561	zma-miR444b	Zm00001d010085
lncrna.1908	zma-miR482-3p	Zm00001d029902
lncrna.1908	zma-miR482-3p	Zm00001d045949
lncrna.1908	zma-miR482-3p	Zm00001d053876
lncrna.4573	zma-miR482-5p	Zm00001d009610
lncrna.4573	zma-miR482-5p	Zm00001d050328
lncrna.4573	zma-miR482-5p	Zm00001d014290
lncrna.55234	zma-miR528a-3p	Zm00001d054110
lncrna.55234	zma-miR528a-3p	Zm00001d053876
lncrna.55234	zma-miR528a-3p	Zm00001d008951
lncrna.55234	zma-miR528a-3p	Zm00001d023851
lncrna.55234	zma-miR528a-3p	Zm00001d009140
lncrna.49592	zma-miR528a-5p	Zm00001d051102
lncrna.49592	zma-miR528a-5p	Zm00001d036530
lncrna.49592	zma-miR528a-5p	Zm00001d036669
lncrna.49592	zma-miR528a-5p	Zm00001d039417
lncrna.49592	zma-miR528a-5p	Zm00001d028633
lncrna.55234	zma-miR528b-3p	Zm00001d054110
lncrna.55234	zma-miR528b-3p	Zm00001d053876
lncrna.55234	zma-miR528b-3p	Zm00001d008951
lncrna.55234	zma-miR528b-3p	Zm00001d023851
lncrna.55234	zma-miR528b-3p	Zm00001d009140
lncrna.49592	zma-miR528b-5p	Zm00001d051102
lncrna.49592	zma-miR528b-5p	Zm00001d036530
lncrna.49592	zma-miR528b-5p	Zm00001d036669
lncrna.49592	zma-miR528b-5p	Zm00001d039417
lncrna.49592	zma-miR528b-5p	Zm00001d028633
lncrna.11655	zma-miR529-3p	Zm00001d043649
lncrna.11655	zma-miR529-3p	Zm00001d006820
lncrna.11655	zma-miR529-3p	Zm00001d031927
lncrna.22455	zma-miR529-5p	Zm00001d004293
lncrna.22455	zma-miR529-5p	Zm00001d013045
lncrna.22455	zma-miR529-5p	Zm00001d009086
lncrna.22455	zma-miR529-5p	Zm00001d018811
lncrna.22455	zma-miR529-5p	Zm00001d035984
lncrna.22455	zma-miR529-5p	Zm00001d052969
lncrna.22455	zma-miR529-5p	Zm00001d053333
lncrna.22455	zma-miR529-5p	Zm00001d042228
lncrna.37049	zma-miR827-5p	Zm00001d036773
lncrna.37049	zma-miR827-5p	Zm00001d018713
lncrna.37049	zma-miR827-5p	Zm00001d023497
lncrna.37049	zma-miR827-5p	Zm00001d008277
lncrna.37049	zma-miR827-5p	Zm00001d008277
lncrna.37049	zma-miR827-5p	Zm00001d042504
lncrna.37049	zma-miR827-5p	Zm00001d021166
lncrna.37049	zma-miR827-5p	Zm00001d031702
lncrna.37049	zma-miR827-5p	Zm00001d032090
lncrna.37049	zma-miR827-5p	Zm00001d002032
lncrna.22796	zma-miR1432-3p	Zm00001d011075
lncrna.22796	zma-miR1432-3p	Zm00001d019094
lncrna.54323	zma-miR1432-5p	Zm00001d047173
lncrna.54323	zma-miR1432-5p	Zm00001d042777
lncrna.54323	zma-miR1432-5p	Zm00001d042277
lncrna.54323	zma-miR1432-5p	Zm00001d026083
lncrna.54323	zma-miR1432-5p	Zm00001d016193
lncrna.54323	zma-miR1432-5p	Zm00001d033411
lncrna.17139	zma-miR156a-3p	Zm00001d017901
lncrna.17139	zma-miR156a-3p	Zm00001d033411
lncrna.17139	zma-miR156a-3p	Zm00001d002043
lncrna.17139	zma-miR156a-3p	Zm00001d047972
lncrna.17139	zma-miR156a-3p	Zm00001d031753
lncrna.17139	zma-miR156a-3p	Zm00001d043571
lncrna.2314	zma-miR156a-5p	Zm00001d027762
lncrna.2314	zma-miR156a-5p	Zm00001d017328
lncrna.2314	zma-miR156a-5p	Zm00001d046172
lncrna.2314	zma-miR156a-5p	Zm00001d030162
lncrna.2314	zma-miR156a-5p	Zm00001d018704
lncrna.2314	zma-miR156a-5p	Zm00001d049469
lncrna.2314	zma-miR156a-5p	Zm00001d002032
lncrna.2314	zma-miR156a-5p	Zm00001d052589
lncrna.2314	zma-miR156a-5p	Zm00001d052892
lncrna.2314	zma-miR156a-5p	Zm00001d052892
lncrna.2314	zma-miR156a-5p	Zm00001d037674
lncrna.2314	zma-miR156a-5p	Zm00001d030914
lncrna.2314	zma-miR156a-5p	Zm00001d045142
lncrna.2314	zma-miR156b-5p	Zm00001d027762
lncrna.2314	zma-miR156b-5p	Zm00001d017328
lncrna.2314	zma-miR156b-5p	Zm00001d046172
lncrna.2314	zma-miR156b-5p	Zm00001d030162
lncrna.2314	zma-miR156b-5p	Zm00001d018704
lncrna.2314	zma-miR156b-5p	Zm00001d049469
lncrna.2314	zma-miR156b-5p	Zm00001d002032
lncrna.2314	zma-miR156b-5p	Zm00001d052589
lncrna.2314	zma-miR156b-5p	Zm00001d052892
lncrna.2314	zma-miR156b-5p	Zm00001d052892
lncrna.2314	zma-miR156b-5p	Zm00001d037674
lncrna.2314	zma-miR156b-5p	Zm00001d030914
lncrna.2314	zma-miR156b-5p	Zm00001d045142
lncrna.2314	zma-miR156c	Zm00001d027762
lncrna.2314	zma-miR156c	Zm00001d017328
lncrna.2314	zma-miR156c	Zm00001d046172
lncrna.2314	zma-miR156c	Zm00001d030162
lncrna.2314	zma-miR156c	Zm00001d018704
lncrna.2314	zma-miR156c	Zm00001d049469
lncrna.2314	zma-miR156c	Zm00001d002032
lncrna.2314	zma-miR156c	Zm00001d052589
lncrna.2314	zma-miR156c	Zm00001d052892
lncrna.2314	zma-miR156c	Zm00001d052892
lncrna.2314	zma-miR156c	Zm00001d037674
lncrna.2314	zma-miR156c	Zm00001d030914
lncrna.2314	zma-miR156c	Zm00001d045142
lncrna.8467	zma-miR156d-3p	Zm00001d016807
lncrna.8467	zma-miR156d-3p	Zm00001d010037
lncrna.8467	zma-miR156d-3p	Zm00001d021067
lncrna.8467	zma-miR156d-3p	Zm00001d049150
lncrna.8467	zma-miR156d-3p	Zm00001d041863
lncrna.8467	zma-miR156d-3p	Zm00001d018314
lncrna.8467	zma-miR156d-3p	Zm00001d042777
lncrna.8467	zma-miR156d-3p	Zm00001d035665
lncrna.8467	zma-miR156d-3p	Zm00001d002675
lncrna.8467	zma-miR156d-3p	Zm00001d031796
lncrna.2314	zma-miR156d-5p	Zm00001d027762
lncrna.2314	zma-miR156d-5p	Zm00001d017328
lncrna.2314	zma-miR156d-5p	Zm00001d046172
lncrna.2314	zma-miR156d-5p	Zm00001d030162
lncrna.2314	zma-miR156d-5p	Zm00001d018704
lncrna.2314	zma-miR156d-5p	Zm00001d049469
lncrna.2314	zma-miR156d-5p	Zm00001d002032
lncrna.2314	zma-miR156d-5p	Zm00001d052589
lncrna.2314	zma-miR156d-5p	Zm00001d052892
lncrna.2314	zma-miR156d-5p	Zm00001d052892
lncrna.2314	zma-miR156d-5p	Zm00001d037674
lncrna.2314	zma-miR156d-5p	Zm00001d030914
lncrna.2314	zma-miR156d-5p	Zm00001d045142
lncrna.17139	zma-miR156e-3p	Zm00001d025805
lncrna.17139	zma-miR156e-3p	Zm00001d027703
lncrna.17139	zma-miR156e-3p	Zm00001d052991
lncrna.17139	zma-miR156e-3p	Zm00001d023851
lncrna.2314	zma-miR156e-5p	Zm00001d027762
lncrna.2314	zma-miR156e-5p	Zm00001d017328
lncrna.2314	zma-miR156e-5p	Zm00001d046172
lncrna.2314	zma-miR156e-5p	Zm00001d030162
lncrna.2314	zma-miR156e-5p	Zm00001d018704
lncrna.2314	zma-miR156e-5p	Zm00001d049469
lncrna.2314	zma-miR156e-5p	Zm00001d002032
lncrna.2314	zma-miR156e-5p	Zm00001d052589
lncrna.2314	zma-miR156e-5p	Zm00001d052892
lncrna.2314	zma-miR156e-5p	Zm00001d052892
lncrna.2314	zma-miR156e-5p	Zm00001d037674
lncrna.2314	zma-miR156e-5p	Zm00001d030914
lncrna.2314	zma-miR156e-5p	Zm00001d045142
lncrna.8467	zma-miR156f-3p	Zm00001d016807
lncrna.8467	zma-miR156f-3p	Zm00001d010037
lncrna.8467	zma-miR156f-3p	Zm00001d021067
lncrna.8467	zma-miR156f-3p	Zm00001d049150
lncrna.8467	zma-miR156f-3p	Zm00001d041863
lncrna.8467	zma-miR156f-3p	Zm00001d018314
lncrna.8467	zma-miR156f-3p	Zm00001d042777
lncrna.8467	zma-miR156f-3p	Zm00001d035665
lncrna.8467	zma-miR156f-3p	Zm00001d002675
lncrna.8467	zma-miR156f-3p	Zm00001d031796
lncrna.2314	zma-miR156f-5p	Zm00001d027762
lncrna.2314	zma-miR156f-5p	Zm00001d017328
lncrna.2314	zma-miR156f-5p	Zm00001d046172
lncrna.2314	zma-miR156f-5p	Zm00001d030162
lncrna.2314	zma-miR156f-5p	Zm00001d018704
lncrna.2314	zma-miR156f-5p	Zm00001d049469
lncrna.2314	zma-miR156f-5p	Zm00001d002032
lncrna.2314	zma-miR156f-5p	Zm00001d052589
lncrna.2314	zma-miR156f-5p	Zm00001d052892
lncrna.2314	zma-miR156f-5p	Zm00001d052892
lncrna.2314	zma-miR156f-5p	Zm00001d037674
lncrna.2314	zma-miR156f-5p	Zm00001d030914
lncrna.2314	zma-miR156f-5p	Zm00001d045142
lncrna.8467	zma-miR156g-3p	Zm00001d016807
lncrna.8467	zma-miR156g-3p	Zm00001d010037
lncrna.8467	zma-miR156g-3p	Zm00001d021067
lncrna.8467	zma-miR156g-3p	Zm00001d049150
lncrna.8467	zma-miR156g-3p	Zm00001d041863
lncrna.8467	zma-miR156g-3p	Zm00001d018314
lncrna.8467	zma-miR156g-3p	Zm00001d042777
lncrna.8467	zma-miR156g-3p	Zm00001d035665
lncrna.8467	zma-miR156g-3p	Zm00001d002675
lncrna.8467	zma-miR156g-3p	Zm00001d031796
lncrna.2314	zma-miR156g-5p	Zm00001d027762
lncrna.2314	zma-miR156g-5p	Zm00001d017328
lncrna.2314	zma-miR156g-5p	Zm00001d046172
lncrna.2314	zma-miR156g-5p	Zm00001d030162
lncrna.2314	zma-miR156g-5p	Zm00001d018704
lncrna.2314	zma-miR156g-5p	Zm00001d049469
lncrna.2314	zma-miR156g-5p	Zm00001d002032
lncrna.2314	zma-miR156g-5p	Zm00001d052589
lncrna.2314	zma-miR156g-5p	Zm00001d052892
lncrna.2314	zma-miR156g-5p	Zm00001d052892
lncrna.2314	zma-miR156g-5p	Zm00001d037674
lncrna.2314	zma-miR156g-5p	Zm00001d030914
lncrna.2314	zma-miR156g-5p	Zm00001d045142
lncrna.17139	zma-miR156h-3p	Zm00001d019094
lncrna.17139	zma-miR156h-3p	Zm00001d004293
lncrna.17139	zma-miR156h-3p	Zm00001d016807
lncrna.17139	zma-miR156h-3p	Zm00001d015877
lncrna.17139	zma-miR156h-3p	Zm00001d045627
lncrna.17139	zma-miR156h-3p	Zm00001d017901
lncrna.17139	zma-miR156h-3p	Zm00001d000162
lncrna.17139	zma-miR156h-3p	Zm00001d043084
lncrna.17139	zma-miR156h-3p	Zm00001d029710
lncrna.17139	zma-miR156h-3p	Zm00001d023851
lncrna.17139	zma-miR156h-3p	Zm00001d040159
lncrna.17139	zma-miR156h-3p	Zm00001d052991
lncrna.2314	zma-miR156h-5p	Zm00001d027762
lncrna.2314	zma-miR156h-5p	Zm00001d017328
lncrna.2314	zma-miR156h-5p	Zm00001d046172
lncrna.2314	zma-miR156h-5p	Zm00001d030162
lncrna.2314	zma-miR156h-5p	Zm00001d018704
lncrna.2314	zma-miR156h-5p	Zm00001d049469
lncrna.2314	zma-miR156h-5p	Zm00001d002032
lncrna.2314	zma-miR156h-5p	Zm00001d052589
lncrna.2314	zma-miR156h-5p	Zm00001d052892
lncrna.2314	zma-miR156h-5p	Zm00001d052892
lncrna.2314	zma-miR156h-5p	Zm00001d037674
lncrna.2314	zma-miR156h-5p	Zm00001d030914
lncrna.2314	zma-miR156h-5p	Zm00001d045142
lncrna.5452	zma-miR156i-3p	Zm00001d028119
lncrna.5452	zma-miR156i-3p	Zm00001d013167
lncrna.5452	zma-miR156i-3p	Zm00001d029316
lncrna.5452	zma-miR156i-3p	Zm00001d033007
lncrna.5452	zma-miR156i-3p	Zm00001d033411
lncrna.5452	zma-miR156i-3p	Zm00001d042649
lncrna.5452	zma-miR156i-3p	Zm00001d016021
lncrna.5452	zma-miR156i-3p	Zm00001d023851
lncrna.5452	zma-miR156i-3p	Zm00001d009676
lncrna.5452	zma-miR156i-3p	Zm00001d040405
lncrna.2314	zma-miR156i-5p	Zm00001d027762
lncrna.2314	zma-miR156i-5p	Zm00001d017328
lncrna.2314	zma-miR156i-5p	Zm00001d046172
lncrna.2314	zma-miR156i-5p	Zm00001d030162
lncrna.2314	zma-miR156i-5p	Zm00001d018704
lncrna.2314	zma-miR156i-5p	Zm00001d049469
lncrna.2314	zma-miR156i-5p	Zm00001d002032
lncrna.2314	zma-miR156i-5p	Zm00001d052589
lncrna.2314	zma-miR156i-5p	Zm00001d052892
lncrna.2314	zma-miR156i-5p	Zm00001d052892
lncrna.2314	zma-miR156i-5p	Zm00001d037674
lncrna.2314	zma-miR156i-5p	Zm00001d030914
lncrna.2314	zma-miR156i-5p	Zm00001d045142
lncrna.18806	zma-miR156j-3p	Zm00001d049220
lncrna.18806	zma-miR156j-3p	Zm00001d019031
lncrna.18806	zma-miR156j-3p	Zm00001d053803
lncrna.18806	zma-miR156j-3p	Zm00001d040534
lncrna.18806	zma-miR156j-3p	Zm00001d018713
lncrna.18806	zma-miR156j-3p	Zm00001d002032
lncrna.18806	zma-miR156j-3p	Zm00001d026164
lncrna.18806	zma-miR156j-3p	Zm00001d039558
lncrna.18806	zma-miR156j-3p	Zm00001d047972
lncrna.18806	zma-miR156j-3p	Zm00001d015944
lncrna.13161	zma-miR156j-5p	Zm00001d032117
lncrna.13161	zma-miR156j-5p	Zm00001d041921
lncrna.13161	zma-miR156j-5p	Zm00001d014290
lncrna.13161	zma-miR156j-5p	Zm00001d031702
lncrna.13161	zma-miR156j-5p	Zm00001d048726
lncrna.13161	zma-miR156j-5p	Zm00001d052559
lncrna.13161	zma-miR156j-5p	Zm00001d033804
lncrna.13161	zma-miR156j-5p	Zm00001d032090
lncrna.13161	zma-miR156j-5p	Zm00001d048829
lncrna.13161	zma-miR156j-5p	Zm00001d046960
lncrna.13161	zma-miR156j-5p	Zm00001d051103
lncrna.13161	zma-miR156j-5p	Zm00001d002367
lncrna.13161	zma-miR156j-5p	Zm00001d049469
lncrna.13161	zma-miR156j-5p	Zm00001d025579
lncrna.13161	zma-miR156j-5p	Zm00001d004431
lncrna.13161	zma-miR156j-5p	Zm00001d000298
lncrna.13161	zma-miR156j-5p	Zm00001d021166
lncrna.13161	zma-miR156j-5p	Zm00001d008085
lncrna.13161	zma-miR156j-5p	Zm00001d012603
lncrna.13161	zma-miR156j-5p	Zm00001d051466
lncrna.13161	zma-miR156j-5p	Zm00001d034394
lncrna.51242	zma-miR156k-3p	Zm00001d047592
lncrna.51242	zma-miR156k-3p	Zm00001d001482
lncrna.51242	zma-miR156k-3p	Zm00001d021067
lncrna.51242	zma-miR156k-3p	Zm00001d022423
lncrna.51242	zma-miR156k-3p	Zm00001d022423
lncrna.51242	zma-miR156k-3p	Zm00001d022423
lncrna.51242	zma-miR156k-3p	Zm00001d010037
lncrna.51242	zma-miR156k-3p	Zm00001d012495
lncrna.51242	zma-miR156k-3p	Zm00001d016807
lncrna.51242	zma-miR156k-3p	Zm00001d049150
lncrna.51242	zma-miR156k-3p	Zm00001d039388
lncrna.51242	zma-miR156k-3p	Zm00001d051491
lncrna.51242	zma-miR156k-3p	Zm00001d029776
lncrna.51242	zma-miR156k-3p	Zm00001d015340
lncrna.51242	zma-miR156k-3p	Zm00001d018314
lncrna.51242	zma-miR156k-3p	Zm00001d033411
lncrna.51242	zma-miR156k-3p	Zm00001d033411
lncrna.51242	zma-miR156k-3p	Zm00001d029390
lncrna.51242	zma-miR156k-3p	Zm00001d054110
lncrna.51242	zma-miR156k-3p	Zm00001d042777
lncrna.51242	zma-miR156k-3p	Zm00001d046171
lncrna.51242	zma-miR156k-3p	Zm00001d010212
lncrna.51242	zma-miR156k-3p	Zm00001d013045
lncrna.51242	zma-miR156k-3p	Zm00001d012566
lncrna.51242	zma-miR156k-3p	Zm00001d002675
lncrna.51242	zma-miR156k-3p	Zm00001d024177
lncrna.51242	zma-miR156k-3p	Zm00001d000965
lncrna.1823	zma-miR156k-5p	Zm00001d052012
lncrna.1823	zma-miR156k-5p	Zm00001d007625
lncrna.1823	zma-miR156k-5p	Zm00001d039558
lncrna.1823	zma-miR156k-5p	Zm00001d047871
lncrna.1823	zma-miR156k-5p	Zm00001d049469
lncrna.1823	zma-miR156k-5p	Zm00001d018704
lncrna.1823	zma-miR156k-5p	Zm00001d052892
lncrna.1823	zma-miR156k-5p	Zm00001d052892
lncrna.1823	zma-miR156k-5p	Zm00001d037674
lncrna.1823	zma-miR156k-5p	Zm00001d045142
lncrna.5452	zma-miR156l-3p	Zm00001d013167
lncrna.5452	zma-miR156l-3p	Zm00001d028119
lncrna.5452	zma-miR156l-3p	Zm00001d033411
lncrna.5452	zma-miR156l-3p	Zm00001d033007
lncrna.5452	zma-miR156l-3p	Zm00001d029316
lncrna.5452	zma-miR156l-3p	Zm00001d016021
lncrna.5452	zma-miR156l-3p	Zm00001d023851
lncrna.5452	zma-miR156l-3p	Zm00001d009676
lncrna.5452	zma-miR156l-3p	Zm00001d042649
lncrna.5452	zma-miR156l-3p	Zm00001d040405
lncrna.2314	zma-miR156l-5p	Zm00001d027762
lncrna.2314	zma-miR156l-5p	Zm00001d017328
lncrna.2314	zma-miR156l-5p	Zm00001d046172
lncrna.2314	zma-miR156l-5p	Zm00001d030162
lncrna.2314	zma-miR156l-5p	Zm00001d018704
lncrna.2314	zma-miR156l-5p	Zm00001d049469
lncrna.2314	zma-miR156l-5p	Zm00001d002032
lncrna.2314	zma-miR156l-5p	Zm00001d052589
lncrna.2314	zma-miR156l-5p	Zm00001d052892
lncrna.2314	zma-miR156l-5p	Zm00001d052892
lncrna.2314	zma-miR156l-5p	Zm00001d037674
lncrna.2314	zma-miR156l-5p	Zm00001d030914
lncrna.2314	zma-miR156l-5p	Zm00001d045142
lncrna.15856	zma-miR159a-3p	Zm00001d018704
lncrna.15856	zma-miR159a-3p	Zm00001d018704
lncrna.15856	zma-miR159a-3p	Zm00001d015462
lncrna.15856	zma-miR159a-3p	Zm00001d007595
lncrna.15856	zma-miR159a-3p	Zm00001d032908
lncrna.15856	zma-miR159a-3p	Zm00001d023982
lncrna.15856	zma-miR159a-3p	Zm00001d015634
lncrna.15856	zma-miR159a-3p	Zm00001d041457
lncrna.15856	zma-miR159a-3p	Zm00001d002583
lncrna.15856	zma-miR159a-3p	Zm00001d047032
lncrna.15856	zma-miR159a-3p	Zm00001d016956
lncrna.15856	zma-miR159a-3p	Zm00001d008303
lncrna.15856	zma-miR159a-3p	Zm00001d010138
lncrna.15856	zma-miR159a-3p	Zm00001d021568
lncrna.58231	zma-miR159a-5p	Zm00001d043141
lncrna.58231	zma-miR159a-5p	Zm00001d037562
lncrna.15856	zma-miR159b-3p	Zm00001d018704
lncrna.15856	zma-miR159b-3p	Zm00001d018704
lncrna.15856	zma-miR159b-3p	Zm00001d015462
lncrna.15856	zma-miR159b-3p	Zm00001d007595
lncrna.15856	zma-miR159b-3p	Zm00001d032908
lncrna.15856	zma-miR159b-3p	Zm00001d023982
lncrna.15856	zma-miR159b-3p	Zm00001d015634
lncrna.15856	zma-miR159b-3p	Zm00001d041457
lncrna.15856	zma-miR159b-3p	Zm00001d002583
lncrna.15856	zma-miR159b-3p	Zm00001d047032
lncrna.15856	zma-miR159b-3p	Zm00001d016956
lncrna.15856	zma-miR159b-3p	Zm00001d008303
lncrna.15856	zma-miR159b-3p	Zm00001d010138
lncrna.15856	zma-miR159b-3p	Zm00001d021568
lncrna.26227	zma-miR159b-5p	Zm00001d042255
lncrna.26227	zma-miR159b-5p	Zm00001d033508
lncrna.26227	zma-miR159b-5p	Zm00001d035349
lncrna.26227	zma-miR159b-5p	Zm00001d022419
lncrna.26227	zma-miR159b-5p	Zm00001d052559
lncrna.13877	zma-miR159c-3p	Zm00001d018704
lncrna.13877	zma-miR159c-3p	Zm00001d018704
lncrna.13877	zma-miR159c-3p	Zm00001d019094
lncrna.13877	zma-miR159c-3p	Zm00001d049590
lncrna.13877	zma-miR159c-3p	Zm00001d032908
lncrna.13877	zma-miR159c-3p	Zm00001d036962
lncrna.13877	zma-miR159c-3p	Zm00001d050599
lncrna.13877	zma-miR159c-3p	Zm00001d041457
lncrna.13877	zma-miR159c-3p	Zm00001d013569
lncrna.13877	zma-miR159c-3p	Zm00001d002583
lncrna.47319	zma-miR159c-5p	Zm00001d019237
lncrna.47319	zma-miR159c-5p	Zm00001d047032
lncrna.13877	zma-miR159d-3p	Zm00001d018704
lncrna.13877	zma-miR159d-3p	Zm00001d018704
lncrna.13877	zma-miR159d-3p	Zm00001d019094
lncrna.13877	zma-miR159d-3p	Zm00001d049590
lncrna.13877	zma-miR159d-3p	Zm00001d032908
lncrna.13877	zma-miR159d-3p	Zm00001d036962
lncrna.13877	zma-miR159d-3p	Zm00001d050599
lncrna.13877	zma-miR159d-3p	Zm00001d041457
lncrna.13877	zma-miR159d-3p	Zm00001d013569
lncrna.13877	zma-miR159d-3p	Zm00001d002583
lncrna.47319	zma-miR159d-5p	Zm00001d019237
lncrna.47319	zma-miR159d-5p	Zm00001d047032
lncrna.6318	zma-miR159e-3p	Zm00001d050599
lncrna.6318	zma-miR159e-3p	Zm00001d013255
lncrna.6318	zma-miR159e-3p	Zm00001d000847
lncrna.6318	zma-miR159e-3p	Zm00001d013738
lncrna.6318	zma-miR159e-3p	Zm00001d018314
lncrna.6318	zma-miR159e-3p	Zm00001d018975
lncrna.49592	zma-miR159e-5p	Zm00001d023851
lncrna.49592	zma-miR159e-5p	Zm00001d016488
lncrna.49592	zma-miR159e-5p	Zm00001d011473
lncrna.49592	zma-miR159e-5p	Zm00001d053256
lncrna.49592	zma-miR159e-5p	Zm00001d005398
lncrna.49592	zma-miR159e-5p	Zm00001d051773
lncrna.49592	zma-miR159e-5p	Zm00001d007625
lncrna.49592	zma-miR159e-5p	Zm00001d048712
lncrna.49592	zma-miR159e-5p	Zm00001d039785
lncrna.49592	zma-miR159e-5p	Zm00001d011546
lncrna.49592	zma-miR159e-5p	Zm00001d029902
lncrna.49592	zma-miR159e-5p	Zm00001d001753
lncrna.15856	zma-miR159f-3p	Zm00001d018704
lncrna.15856	zma-miR159f-3p	Zm00001d018704
lncrna.15856	zma-miR159f-3p	Zm00001d015462
lncrna.15856	zma-miR159f-3p	Zm00001d007595
lncrna.15856	zma-miR159f-3p	Zm00001d032908
lncrna.15856	zma-miR159f-3p	Zm00001d023982
lncrna.15856	zma-miR159f-3p	Zm00001d015634
lncrna.15856	zma-miR159f-3p	Zm00001d041457
lncrna.15856	zma-miR159f-3p	Zm00001d002583
lncrna.15856	zma-miR159f-3p	Zm00001d047032
lncrna.15856	zma-miR159f-3p	Zm00001d016956
lncrna.15856	zma-miR159f-3p	Zm00001d008303
lncrna.15856	zma-miR159f-3p	Zm00001d010138
lncrna.15856	zma-miR159f-3p	Zm00001d021568
lncrna.58232	zma-miR159f-5p	Zm00001d014207
lncrna.58232	zma-miR159f-5p	Zm00001d029902
lncrna.38990	zma-miR159g-3p	Zm00001d032368
lncrna.38990	zma-miR159g-3p	Zm00001d018975
lncrna.38990	zma-miR159g-3p	Zm00001d047710
lncrna.38990	zma-miR159g-3p	Zm00001d050593
lncrna.38990	zma-miR159g-3p	Zm00001d024514
lncrna.38990	zma-miR159g-3p	Zm00001d053411
lncrna.38990	zma-miR159g-3p	Zm00001d003801
lncrna.38990	zma-miR159g-3p	Zm00001d044907
lncrna.38990	zma-miR159g-3p	Zm00001d002032
lncrna.38990	zma-miR159g-3p	Zm00001d019237
lncrna.38990	zma-miR159g-3p	Zm00001d030914
lncrna.38990	zma-miR159g-3p	Zm00001d025442
lncrna.38990	zma-miR159g-3p	Zm00001d017280
lncrna.38990	zma-miR159g-3p	Zm00001d012328
lncrna.38990	zma-miR159g-3p	Zm00001d011546
lncrna.38990	zma-miR159g-3p	Zm00001d017801
lncrna.38990	zma-miR159g-3p	Zm00001d048637
lncrna.25060	zma-miR159g-5p	Zm00001d040984
lncrna.25060	zma-miR159g-5p	Zm00001d033508
lncrna.25060	zma-miR159g-5p	Zm00001d022419
lncrna.15045	zma-miR159h-3p	Zm00001d014444
lncrna.15045	zma-miR159h-3p	Zm00001d013255
lncrna.15045	zma-miR159h-3p	Zm00001d017280
lncrna.15045	zma-miR159h-3p	Zm00001d017280
lncrna.15045	zma-miR159h-3p	Zm00001d040534
lncrna.15045	zma-miR159h-3p	Zm00001d021166
lncrna.15045	zma-miR159h-3p	Zm00001d001620
lncrna.15045	zma-miR159h-3p	Zm00001d033508
lncrna.15045	zma-miR159h-3p	Zm00001d043124
lncrna.15045	zma-miR159h-3p	Zm00001d032090
lncrna.15045	zma-miR159h-3p	Zm00001d019237
lncrna.15045	zma-miR159h-3p	Zm00001d008627
lncrna.25060	zma-miR159h-5p	Zm00001d040984
lncrna.25060	zma-miR159h-5p	Zm00001d033508
lncrna.25060	zma-miR159h-5p	Zm00001d022419
lncrna.15045	zma-miR159i-3p	Zm00001d014444
lncrna.15045	zma-miR159i-3p	Zm00001d013255
lncrna.15045	zma-miR159i-3p	Zm00001d017280
lncrna.15045	zma-miR159i-3p	Zm00001d017280
lncrna.15045	zma-miR159i-3p	Zm00001d040534
lncrna.15045	zma-miR159i-3p	Zm00001d021166
lncrna.15045	zma-miR159i-3p	Zm00001d001620
lncrna.15045	zma-miR159i-3p	Zm00001d033508
lncrna.15045	zma-miR159i-3p	Zm00001d043124
lncrna.15045	zma-miR159i-3p	Zm00001d032090
lncrna.15045	zma-miR159i-3p	Zm00001d019237
lncrna.15045	zma-miR159i-3p	Zm00001d008627
lncrna.25060	zma-miR159i-5p	Zm00001d040984
lncrna.25060	zma-miR159i-5p	Zm00001d033508
lncrna.25060	zma-miR159i-5p	Zm00001d022419
lncrna.15856	zma-miR159j-3p	Zm00001d018704
lncrna.15856	zma-miR159j-3p	Zm00001d018704
lncrna.15856	zma-miR159j-3p	Zm00001d015462
lncrna.15856	zma-miR159j-3p	Zm00001d007595
lncrna.15856	zma-miR159j-3p	Zm00001d032908
lncrna.15856	zma-miR159j-3p	Zm00001d023982
lncrna.15856	zma-miR159j-3p	Zm00001d015634
lncrna.15856	zma-miR159j-3p	Zm00001d041457
lncrna.15856	zma-miR159j-3p	Zm00001d002583
lncrna.15856	zma-miR159j-3p	Zm00001d047032
lncrna.15856	zma-miR159j-3p	Zm00001d016956
lncrna.15856	zma-miR159j-3p	Zm00001d008303
lncrna.15856	zma-miR159j-3p	Zm00001d010138
lncrna.15856	zma-miR159j-3p	Zm00001d021568
lncrna.26227	zma-miR159j-5p	Zm00001d042255
lncrna.26227	zma-miR159j-5p	Zm00001d033508
lncrna.26227	zma-miR159j-5p	Zm00001d035349
lncrna.26227	zma-miR159j-5p	Zm00001d022419
lncrna.26227	zma-miR159j-5p	Zm00001d052559
lncrna.15856	zma-miR159k-3p	Zm00001d018704
lncrna.15856	zma-miR159k-3p	Zm00001d018704
lncrna.15856	zma-miR159k-3p	Zm00001d015462
lncrna.15856	zma-miR159k-3p	Zm00001d007595
lncrna.15856	zma-miR159k-3p	Zm00001d032908
lncrna.15856	zma-miR159k-3p	Zm00001d023982
lncrna.15856	zma-miR159k-3p	Zm00001d015634
lncrna.15856	zma-miR159k-3p	Zm00001d041457
lncrna.15856	zma-miR159k-3p	Zm00001d002583
lncrna.15856	zma-miR159k-3p	Zm00001d047032
lncrna.15856	zma-miR159k-3p	Zm00001d016956
lncrna.15856	zma-miR159k-3p	Zm00001d008303
lncrna.15856	zma-miR159k-3p	Zm00001d010138
lncrna.15856	zma-miR159k-3p	Zm00001d021568
lncrna.26227	zma-miR159k-5p	Zm00001d042255
lncrna.26227	zma-miR159k-5p	Zm00001d033508
lncrna.26227	zma-miR159k-5p	Zm00001d035349
lncrna.26227	zma-miR159k-5p	Zm00001d022419
lncrna.26227	zma-miR159k-5p	Zm00001d052559
lncrna.16259	zma-miR160a-3p	Zm00001d031620
lncrna.16259	zma-miR160a-3p	Zm00001d039417
lncrna.16259	zma-miR160a-3p	Zm00001d015171
lncrna.16259	zma-miR160a-3p	Zm00001d037870
lncrna.16259	zma-miR160a-3p	Zm00001d053803
lncrna.21802	zma-miR160a-5p	Zm00001d031529
lncrna.21802	zma-miR160a-5p	Zm00001d030914
lncrna.21802	zma-miR160a-5p	Zm00001d005821
lncrna.21802	zma-miR160a-5p	Zm00001d049686
lncrna.21802	zma-miR160a-5p	Zm00001d008842
lncrna.21802	zma-miR160a-5p	Zm00001d033299
lncrna.21802	zma-miR160a-5p	Zm00001d013622
lncrna.21802	zma-miR160a-5p	Zm00001d052183
lncrna.16259	zma-miR160b-3p	Zm00001d028178
lncrna.16259	zma-miR160b-3p	Zm00001d049404
lncrna.16259	zma-miR160b-3p	Zm00001d045949
lncrna.16259	zma-miR160b-3p	Zm00001d044994
lncrna.16259	zma-miR160b-3p	Zm00001d049469
lncrna.16259	zma-miR160b-3p	Zm00001d016151
lncrna.16259	zma-miR160b-3p	Zm00001d048726
lncrna.21802	zma-miR160b-5p	Zm00001d031529
lncrna.21802	zma-miR160b-5p	Zm00001d030914
lncrna.21802	zma-miR160b-5p	Zm00001d005821
lncrna.21802	zma-miR160b-5p	Zm00001d049686
lncrna.21802	zma-miR160b-5p	Zm00001d008842
lncrna.21802	zma-miR160b-5p	Zm00001d033299
lncrna.21802	zma-miR160b-5p	Zm00001d013622
lncrna.21802	zma-miR160b-5p	Zm00001d052183
lncrna.25616	zma-miR160c-3p	Zm00001d008856
lncrna.25616	zma-miR160c-3p	Zm00001d048726
lncrna.25616	zma-miR160c-3p	Zm00001d021067
lncrna.25616	zma-miR160c-3p	Zm00001d014207
lncrna.25616	zma-miR160c-3p	Zm00001d036669
lncrna.25616	zma-miR160c-3p	Zm00001d029804
lncrna.25616	zma-miR160c-3p	Zm00001d049404
lncrna.25616	zma-miR160c-3p	Zm00001d018704
lncrna.25616	zma-miR160c-3p	Zm00001d008277
lncrna.25616	zma-miR160c-3p	Zm00001d026173
lncrna.25616	zma-miR160c-3p	Zm00001d011546
lncrna.25616	zma-miR160c-3p	Zm00001d044846
lncrna.25616	zma-miR160c-3p	Zm00001d043498
lncrna.25616	zma-miR160c-3p	Zm00001d024486
lncrna.21802	zma-miR160c-5p	Zm00001d031529
lncrna.21802	zma-miR160c-5p	Zm00001d030914
lncrna.21802	zma-miR160c-5p	Zm00001d005821
lncrna.21802	zma-miR160c-5p	Zm00001d049686
lncrna.21802	zma-miR160c-5p	Zm00001d008842
lncrna.21802	zma-miR160c-5p	Zm00001d033299
lncrna.21802	zma-miR160c-5p	Zm00001d013622
lncrna.21802	zma-miR160c-5p	Zm00001d052183
lncrna.53779	zma-miR160d-3p	Zm00001d052243
lncrna.53779	zma-miR160d-3p	Zm00001d048612
lncrna.53779	zma-miR160d-3p	Zm00001d010404
lncrna.53779	zma-miR160d-3p	Zm00001d004471
lncrna.53779	zma-miR160d-3p	Zm00001d048860
lncrna.53779	zma-miR160d-3p	Zm00001d042777
lncrna.21802	zma-miR160d-5p	Zm00001d031529
lncrna.21802	zma-miR160d-5p	Zm00001d030914
lncrna.21802	zma-miR160d-5p	Zm00001d005821
lncrna.21802	zma-miR160d-5p	Zm00001d049686
lncrna.21802	zma-miR160d-5p	Zm00001d008842
lncrna.21802	zma-miR160d-5p	Zm00001d033299
lncrna.21802	zma-miR160d-5p	Zm00001d013622
lncrna.21802	zma-miR160d-5p	Zm00001d052183
lncrna.21802	zma-miR160e	Zm00001d031529
lncrna.21802	zma-miR160e	Zm00001d030914
lncrna.21802	zma-miR160e	Zm00001d005821
lncrna.21802	zma-miR160e	Zm00001d049686
lncrna.21802	zma-miR160e	Zm00001d008842
lncrna.21802	zma-miR160e	Zm00001d033299
lncrna.21802	zma-miR160e	Zm00001d013622
lncrna.21802	zma-miR160e	Zm00001d052183
lncrna.36062	zma-miR160f-3p	Zm00001d026083
lncrna.36062	zma-miR160f-3p	Zm00001d029316
lncrna.36062	zma-miR160f-3p	Zm00001d024476
lncrna.36062	zma-miR160f-3p	Zm00001d016478
lncrna.36062	zma-miR160f-3p	Zm00001d039417
lncrna.36062	zma-miR160f-3p	Zm00001d028748
lncrna.41158	zma-miR160f-5p	Zm00001d031529
lncrna.41158	zma-miR160f-5p	Zm00001d030914
lncrna.41158	zma-miR160f-5p	Zm00001d005821
lncrna.41158	zma-miR160f-5p	Zm00001d049686
lncrna.41158	zma-miR160f-5p	Zm00001d008842
lncrna.41158	zma-miR160f-5p	Zm00001d013622
lncrna.41158	zma-miR160f-5p	Zm00001d033299
lncrna.41158	zma-miR160f-5p	Zm00001d052183
lncrna.16259	zma-miR160g-3p	Zm00001d028178
lncrna.16259	zma-miR160g-3p	Zm00001d049404
lncrna.16259	zma-miR160g-3p	Zm00001d045949
lncrna.16259	zma-miR160g-3p	Zm00001d044994
lncrna.16259	zma-miR160g-3p	Zm00001d049469
lncrna.16259	zma-miR160g-3p	Zm00001d016151
lncrna.16259	zma-miR160g-3p	Zm00001d048726
lncrna.21802	zma-miR160g-5p	Zm00001d031529
lncrna.21802	zma-miR160g-5p	Zm00001d030914
lncrna.21802	zma-miR160g-5p	Zm00001d005821
lncrna.21802	zma-miR160g-5p	Zm00001d049686
lncrna.21802	zma-miR160g-5p	Zm00001d008842
lncrna.21802	zma-miR160g-5p	Zm00001d033299
lncrna.21802	zma-miR160g-5p	Zm00001d013622
lncrna.21802	zma-miR160g-5p	Zm00001d052183
lncrna.51008	zma-miR162-3p	Zm00001d015634
lncrna.51008	zma-miR162-3p	Zm00001d027566
lncrna.51008	zma-miR162-3p	Zm00001d047592
lncrna.41874	zma-miR162-5p	Zm00001d033139
lncrna.41874	zma-miR162-5p	Zm00001d008223
lncrna.39441	zma-miR164a-3p	Zm00001d018704
lncrna.39441	zma-miR164a-3p	Zm00001d047032
lncrna.39441	zma-miR164a-3p	Zm00001d053255
lncrna.39441	zma-miR164a-3p	Zm00001d044437
lncrna.39441	zma-miR164a-3p	Zm00001d020534
lncrna.39441	zma-miR164a-3p	Zm00001d034216
lncrna.39441	zma-miR164a-3p	Zm00001d015877
lncrna.57009	zma-miR164a-5p	Zm00001d043084
lncrna.57009	zma-miR164a-5p	Zm00001d005398
lncrna.57009	zma-miR164a-5p	Zm00001d011059
lncrna.57009	zma-miR164a-5p	Zm00001d000096
lncrna.57009	zma-miR164a-5p	Zm00001d043690
lncrna.57009	zma-miR164a-5p	Zm00001d018345
lncrna.57009	zma-miR164a-5p	Zm00001d009361
lncrna.57009	zma-miR164a-5p	Zm00001d025143
lncrna.57009	zma-miR164a-5p	Zm00001d016813
lncrna.57009	zma-miR164a-5p	Zm00001d009676
lncrna.48947	zma-miR164b-3p	Zm00001d008277
lncrna.48947	zma-miR164b-3p	Zm00001d041099
lncrna.48947	zma-miR164b-3p	Zm00001d005457
lncrna.48947	zma-miR164b-3p	Zm00001d051952
lncrna.48947	zma-miR164b-3p	Zm00001d051952
lncrna.48947	zma-miR164b-3p	Zm00001d040833
lncrna.48947	zma-miR164b-3p	Zm00001d018811
lncrna.57009	zma-miR164b-5p	Zm00001d043084
lncrna.57009	zma-miR164b-5p	Zm00001d005398
lncrna.57009	zma-miR164b-5p	Zm00001d011059
lncrna.57009	zma-miR164b-5p	Zm00001d000096
lncrna.57009	zma-miR164b-5p	Zm00001d043690
lncrna.57009	zma-miR164b-5p	Zm00001d018345
lncrna.57009	zma-miR164b-5p	Zm00001d009361
lncrna.57009	zma-miR164b-5p	Zm00001d025143
lncrna.57009	zma-miR164b-5p	Zm00001d016813
lncrna.57009	zma-miR164b-5p	Zm00001d009676
lncrna.39441	zma-miR164c-3p	Zm00001d022419
lncrna.39441	zma-miR164c-3p	Zm00001d006820
lncrna.39441	zma-miR164c-3p	Zm00001d008509
lncrna.39441	zma-miR164c-3p	Zm00001d047710
lncrna.39441	zma-miR164c-3p	Zm00001d004914
lncrna.39441	zma-miR164c-3p	Zm00001d010962
lncrna.39441	zma-miR164c-3p	Zm00001d047948
lncrna.39441	zma-miR164c-3p	Zm00001d017057
lncrna.39441	zma-miR164c-3p	Zm00001d047514
lncrna.39441	zma-miR164c-3p	Zm00001d031620
lncrna.39441	zma-miR164c-3p	Zm00001d008303
lncrna.39441	zma-miR164c-3p	Zm00001d016956
lncrna.57009	zma-miR164c-5p	Zm00001d043084
lncrna.57009	zma-miR164c-5p	Zm00001d005398
lncrna.57009	zma-miR164c-5p	Zm00001d011059
lncrna.57009	zma-miR164c-5p	Zm00001d000096
lncrna.57009	zma-miR164c-5p	Zm00001d043690
lncrna.57009	zma-miR164c-5p	Zm00001d018345
lncrna.57009	zma-miR164c-5p	Zm00001d009361
lncrna.57009	zma-miR164c-5p	Zm00001d025143
lncrna.57009	zma-miR164c-5p	Zm00001d016813
lncrna.57009	zma-miR164c-5p	Zm00001d009676
lncrna.37700	zma-miR164d-3p	Zm00001d041099
lncrna.37700	zma-miR164d-3p	Zm00001d039292
lncrna.37700	zma-miR164d-3p	Zm00001d025200
lncrna.37700	zma-miR164d-3p	Zm00001d004293
lncrna.37700	zma-miR164d-3p	Zm00001d052384
lncrna.37700	zma-miR164d-3p	Zm00001d026488
lncrna.57009	zma-miR164d-5p	Zm00001d043084
lncrna.57009	zma-miR164d-5p	Zm00001d005398
lncrna.57009	zma-miR164d-5p	Zm00001d011059
lncrna.57009	zma-miR164d-5p	Zm00001d000096
lncrna.57009	zma-miR164d-5p	Zm00001d043690
lncrna.57009	zma-miR164d-5p	Zm00001d018345
[truncated: 6,983 more rows]
